# Supplementary material for: Assessing the origin of high-grade serous ovarian cancer using CRISPR-modification of mouse organoids
Source: Nat Commun. 2020 May 27;11:2660. doi: 10.1038/s41467-020-16432-0 (PMC7253462; doi:10.1038/s41467-020-16432-0)
Supplement: Supplementary file 4 — Supplementary Data 1 [file 41467_2020_16432_MOESM4_ESM.xlsx]

## Sheet: Supplementary Data 1
Supplementary Data 1 - Medium recipes of mouse oviductal and OSE organoids (for total of 50 ml)
	Oviduct	OSE
AdDF+++	46,3 ml	21,2 ml
WNT (CM)	-	25 ml
RSPO1 (CM)	2.5 ml	2.5 ml
Noggin (UPE)	100 μl	100 μl
B27 (50x)	1 ml	1 ml
N-Acetylcysteine (500 mM)	125 μl	125 μl
A83-01 (5 mM)	5 μl	5 μl
EGF (500 μg/m)	5 μl	5 μl
β-Estradiol (100 μM)	-	50 μl
AdDF+++: Advanced DMEM/F12 containing 1x Glutamax, 10 mM HEPES and Pen/Strep
WNT: conditioned media produced using stably transfected L cells (made in-house)
RSPO1: conditioned in AdDF+++ (made in-house)
Noggin: Noggin conditioned medium produced by U-Protein Express BV
B27 supplement (50x concentrated): Invitrogen, #17504044
N-Acetylcysteine (NAC): Sigma-Aldrich, #A9165-5G
A83-01: Tocris, #2939
EGF: Peprotech, #AF-100-26
β-Estradiol: Sigma-Aldrich, #E2257
