# Supplementary material for: Assessing the origin of high-grade serous ovarian cancer using CRISPR-modification of mouse organoids
Source: Nat Commun. 2020 May 27;11:2660. doi: 10.1038/s41467-020-16432-0 (PMC7253462; doi:10.1038/s41467-020-16432-0)
Supplement: Supplementary file 5 — Supplementary Data 2 [file 41467_2020_16432_MOESM5_ESM.xlsx]

## Sheet: Supplementary Data 2
Supplementary Data 2 - Statistical analysis of targeting odds on Brca1 and Pten locuses
BRCA
The chance of frame-shift (FS) mutation (given a mutation occurred) according to our results, n=16
0.8125
The chance of in-frame (IF) mutation (given a mutation occurred) according to our results, n=16
0.1875
Mutation combination percentage when both alleles were targeted
FS/FS	FS/IF	IF/IF	Total%
0.660156	0.304688	0.0351562	1
Expected mutation combination, n=3				CHISQ.TEST
FS/FS	FS/IF + IF/IF		P-value	0.0157768		reject the null hypothesis
1.98047	1.01953
Actual mutation combination, n=3
FS/FS	FS/IF + IF/IF
0	3
PTEN
The chance of frame-shift (FS) mutation (given a mutation occurred) according to our results, n=16
0.8
The chance of in-frame (IF) mutation (given a mutation occurred) according to our results, n=16
0.2
Mutation combination percentage when both alleles were targeted
FS/FS	FS/IF	IF/IF	Total%
0.64	0.32	0.04	1
Expected mutation combination, n=10				CHISQ.TEST
FS/FS	FS/IF + IF/IF		P-value	0.291841		DO NOT reject the null hypothesis
6.4	3.6
Actual mutation combination, n=10
FS/FS	FS/IF + IF/IF
8	2
