# Supplementary material for: Assessing the origin of high-grade serous ovarian cancer using CRISPR-modification of mouse organoids
Source: Nat Commun. 2020 May 27;11:2660. doi: 10.1038/s41467-020-16432-0 (PMC7253462; doi:10.1038/s41467-020-16432-0)
Supplement: Supplementary file 6 — Supplementary Data 3 [file 41467_2020_16432_MOESM6_ESM.xlsx]

## Sheet: Supplementary Data 3
Supplementary Data 3 - Transplantation outcomes with oviduct-derived clones
Oviduct clone	Mouse index	Injection site	Sacrefice (dpi)	Outcome	Tumor volume (mm3)
Wt clone 1	M12.1	Bursa	120	No tumor	NA
Wt clone 1	M12.2	Bursa	120	No tumor	NA
Wt clone 1	M37.1	Bursa	120	No tumor	NA
Wt clone 1	M37.2	Bursa	120	No tumor	NA
Wt clone 1	M38.1	Bursa	120	No tumor	NA
Wt clone 1	M38.2	Bursa	120	No tumor	NA
Wt clone 1	M39.1	SC	120	No tumor	NA
Wt clone 1	M39.2	SC	120	No tumor	NA
T clone 1	M23.1	Bursa	119	No tumor	NA
T clone 1	M23.2	Bursa	119	No tumor	NA
T clone 1	M24.1	Bursa	119	No tumor	NA
T clone 1	M24.2	Bursa	119	No tumor	NA
T clone 1	M25.1	Bursa	119	No tumor	NA
T clone 1	M25.2	Bursa	119	No tumor	NA
T clone 1	M26.1	Bursa	119	No tumor	NA
T clone 1	M26.2	Bursa	119	No tumor	NA
T clone 2	M40.1	SC	120	No tumor	NA
T clone 2	M40.2	SC	120	No tumor	NA
T clone 2	M41.1	SC	120	No tumor	NA
T clone 2	M41.2	SC	120	No tumor	NA
TB clone 1	M42.1	Bursa	120	No tumor	NA
TB clone 1	M42.2	Bursa	120	No tumor	NA
TB clone 1	M43.1	Bursa	120	No tumor	NA
TB clone 1	M43.2	Bursa	120	No tumor	NA
TB clone 1	M44.1	SC	120	Cystic tumor	183.92
TB clone 1	M44.2	SC	120	Cystic tumor	70.77
TB clone 2	M48.1	Bursa	118	No tumor	NA
TB clone 2	M48.2	Bursa	118	No tumor	NA
TB clone 2	M49.1	Bursa	118	No tumor	NA
TB clone 2	M49.2	Bursa	118	No tumor	NA
TB clone 2	M50.1	SC	118	No tumor	NA
TB clone 2	M50.2	SC	118	No tumor	NA
TBN clone 1	M14.1	Bursa	112	Solid tumor	2486.24
TBN clone 1	M14.2	Bursa	112	Solid tumor	997.008
TBN clone 1	M15.1	Bursa	120	Solid tumor	1689.53
TBN clone 1	M15.2	Bursa	120	Solid tumor	3027.97
TBN clone 1	M54.1	Bursa	118	Solid tumor	No measurement
TBN clone 1	M54.2	Bursa	118	Solid tumor	No measurement
TBN clone 1	M55.1	Bursa	118	Solid tumor	No measurement
TBN clone 1	M55.2	Bursa	118	No tumor	No measurement
TBN clone 1	M56.1	SC	118	Solid tumor	74.5796
TBN clone 1	M56.2	SC	118	Solid tumor	23.7223
TBN clone 2	M31.1	Bursa	120	Cystic tumor	No measurement
TBN clone 2	M31.2	Bursa	120	Cystic tumor	No measurement
TBN clone 2	M32.1	Bursa	120	Cystic tumor	No measurement
TBN clone 2	M32.2	Bursa	120	Cystic tumor	No measurement
TBN clone 2	M33.1	SC	120	Cystic tumor	No measurement
TBN clone 2	M33.2	SC	120	Cystic tumor	No measurement
TBN clone 2	M34.1	SC	120	Cystic tumor	No measurement
TBN clone 2	M34.2	SC	120	Cystic tumor	No measurement
TBP clone 1	M7.1	Bursa	120	Solid tumor	No measurement
TBP clone 1	M7.2	Bursa	120	Solid tumor	No measurement
TBP clone 1	M8.1	Bursa	105	Solid tumor	No measurement
TBP clone 1	M8.2	Bursa	105	Solid tumor	No measurement
TBP clone 1	M57.1	Bursa	99	Solid tumor	1464.8
TBP clone 1	M57.2	Bursa	99	Solid tumor	122.724
TBP clone 1	M58.1	Bursa	99	Solid tumor	1971.82
TBP clone 1	M58.2	Bursa	99	Solid tumor	83.7378
TBP clone 1	M59.1	SC	99	Solid tumor	No measurement
TBP clone 1	M59.2	SC	99	Solid tumor	No measurement
TBP clone 1	M60.1	SC	63	Solid tumor	553.757
TBP clone 1	M60.2	SC	63	Solid tumor	444.023
TBP clone 2	M45.1	Bursa	63	Cystic tumor	No measurement
TBP clone 2	M45.2	Bursa	63	Cystic tumor	No measurement
TBP clone 2	M46.1	Bursa	63	Cystic tumor	No measurement
TBP clone 2	M46.2	Bursa	63	Cystic tumor	No measurement
TBP clone 2	M47.1	SC	99	Solid tumor	148.94
TBP clone 2	M47.2	SC	99	Solid tumor	31.605
