# Supplementary material for: Assessing the origin of high-grade serous ovarian cancer using CRISPR-modification of mouse organoids
Source: Nat Commun. 2020 May 27;11:2660. doi: 10.1038/s41467-020-16432-0 (PMC7253462; doi:10.1038/s41467-020-16432-0)
Supplement: Supplementary file 7 — Supplementary Data 4 [file 41467_2020_16432_MOESM7_ESM.xlsx]

## Sheet: Supplementary Data 4
Supplementary Data 4 - Transplantation outcomes with OSE-derived clones
OSE clone	Mouse index	Injection site	Sacrefice (dpi)	Outcome	Tumor volume (mm3)
Wt clone 1	M17.1	Bursa	120	No tumor	NA
Wt clone 1	M17.2	Bursa	120	No tumor	NA
Wt clone 1	M18.1	Bursa	120	No tumor	NA
Wt clone 1	M18.2	Bursa	120	No tumor	NA
Wt clone 1	M19.1	Bursa	120	No tumor	NA
Wt clone 1	M19.2	Bursa	120	No tumor	NA
Wt clone 1	M61.1	SC	120	No tumor	NA
Wt clone 1	M61.2	SC	120	No tumor	NA
T clone 1	M27.1	Bursa	119	No tumor	NA
T clone 1	M27.2	Bursa	119	No tumor	NA
T clone 1	M28.1	Bursa	119	No tumor	NA
T clone 1	M28.2	Bursa	119	No tumor	NA
T clone 1	M29.1	Bursa	119	No tumor	NA
T clone 1	M29.2	Bursa	119	No tumor	NA
T clone 1	M30.1	Bursa	119	No tumor	NA
T clone 1	M30.2	Bursa	119	No tumor	NA
T clone 2	M35.1	SC	120	No tumor	NA
T clone 2	M35.2	SC	120	No tumor	NA
T clone 2	M36.1	SC	120	No tumor	NA
T clone 2	M36.2	SC	120	No tumor	NA
TB clone 1	M51.1	Bursa	118	No tumor	NA
TB clone 1	M51.2	Bursa	118	No tumor	NA
TB clone 1	M52.1	Bursa	118	No tumor	NA
TB clone 1	M52.2	Bursa	118	No tumor	NA
TB clone 1	M53.1	SC	118	No tumor	NA
TB clone 1	M53.2	SC	118	No tumor	NA
TB clone 2	M63.1	Bursa	120	No tumor	NA
TB clone 2	M63.2	Bursa	120	No tumor	NA
TB clone 2	M64.1	SC	120	No tumor	NA
TB clone 2	M64.2	SC	120	No tumor	NA
TBN clone 1	M20.1	Bursa	120	No tumor	NA
TBN clone 1	M20.2	Bursa	120	No tumor	NA
TBN clone 1	M21.1	Bursa	120	No tumor	NA
TBN clone 1	M21.2	Bursa	120	No tumor	NA
TBN clone 1	M22.1	Bursa	120	No tumor	NA
TBN clone 1	M22.2	Bursa	120	No tumor	NA
TBN clone 1	M66.1	SC	120	Cystic tumor	76.739
TBN clone 1	M66.2	SC	120	Cystic tumor	88.9979
TBN clone 1	M67.1	SC	120	Cystic tumor	38.8732
TBN clone 1	M67.2	SC	120	Cystic tumor	120.296
TBN clone 2	M70.1	SC	111	Solid tumor	671.688
TBN clone 2	M70.2	SC	111	No tumor	NA
TBN clone 3	M71.1	Bursa	120	No tumor	NA
TBN clone 3	M71.2	Bursa	120	No tumor	NA
TBN clone 3	M72.1	SC	120	No tumor	NA
TBN clone 3	M72.2	SC	120	No tumor	NA
TBP clone 2	M73.1	Bursa	120	No tumor	NA
TBP clone 2	M73.2	Bursa	120	No tumor	NA
TBP clone 2	M74.1	Bursa	120	No tumor	NA
TBP clone 2	M74.2	Bursa	120	No tumor	NA
TBP clone 2	M75.1	SC	120	No tumor	NA
TBP clone 2	M75.2	SC	120	No tumor	NA
TBP clone 2	M76.1	Bursa	120	No tumor	NA
TBP clone 2	M76.2	Bursa	120	No tumor	NA
TBP clone 2	M77.1	Bursa	120	No tumor	NA
TBP clone 2	M77.2	Bursa	120	No tumor	NA
TBP clone 2	M78.1	SC	120	Solid tumor	40.0103
TBP clone 2	M78.2	SC	120	Solid tumor	33.8305
