# Supplementary material for: Assessing the origin of high-grade serous ovarian cancer using CRISPR-modification of mouse organoids
Source: Nat Commun. 2020 May 27;11:2660. doi: 10.1038/s41467-020-16432-0 (PMC7253462; doi:10.1038/s41467-020-16432-0)
Supplement: Supplementary file 9 — Source Data [file 41467_2020_16432_MOESM9_ESM.xlsx]

## Sheet: Fig.1c
Figure 1c. Karyotyping of wildtype oviductal and OSE organoids (number of chromosomes per spread)
Oviduct line #1	Oviduct line #2	Oviduct line #3	OSE line #1	OSE line #2	OSE line #3
39	39	40	41	39	40
40	40	40	40	41	39
40	40	40	40	40	39
40	39	40	41	38	39
40	38	40	41	40	39
39	39	39	40	40	39
40	40	40	40	41	40
40	39	40	41	39	39
38	39	39	41	40	39
40	40	39	40	41	39
40	40	39	40	40	39
39	40	40	42	40	40
38	39	40	41	38	40
39	40	40	40	40	40
40	40	39	40	39	40
40	40	40	40	39	39
39	39	40	40	39	40
39	39	40	40	41	40
39	40	39	39	39	39
39	40	40	40	39	40

## Sheet: Fig.2a
Figure 2a. Normalized RNA-seq data underlying the sample-to-sample distance matrix (top 500 most significantly differentially expressed genes between organoids)
Gene	Oviduct-tissue 1	Ociduct-tissue 2	Oviduct-tissue 3	OSE-tissue 1	OSE-tissue 2	OSE-tissue 3	Oviduct-org 1	Oviduct-org 2	Oviduct org 3	OSE-org 1	OSE-org 2
Mid1ip1	357.9	326.616	380.452	424.403	408.022	400.771	312.593	345.494	316.883	82.2338	88.7513
Tmem30b	17.2592	17.3732	20.781	3.29847	6.02247	3.24248	128.916	201.538	197.643	6.46783	6.20639
Anpep	253.437	166.782	129.482	170.421	167.123	116.729	335.98	338.029	290.748	26.7953	38.4796
Alox15	1105.49	1059.76	647.408	7.69643	1.50562	4.53948	293.769	242.059	404.271	16.6316	1.86192
Inhbb	34.5183	64.2807	47.9561	1391.95	1620.04	1922.14	395.875	682.457	562.712	40.6549	87.5101
Eif3f	162.599	142.46	174.241	307.857	213.798	236.701	269.241	286.845	280.131	833.426	984.954
Ncoa7	164.416	161.57	156.657	186.913	195.73	154.991	236.156	219.666	204.994	48.0467	70.1322
1700016K19Rik	881.125	1223.07	719.342	4.39796	1.50562	3.89098	104.958	279.381	151.091	16.6316	10.5509
Npr2	64.4947	41.6956	115.095	288.066	292.09	332.679	136.902	158.884	156.808	0	12.4128
Prkg2	6.35864	17.3732	3.19707	2.19898	3.01123	5.18797	0	0	4.08354	137.672	179.365
Cdkl1	75.3953	112.926	129.482	1.09949	1.50562	0.648497	165.994	75.7101	105.355	0	6.20639
Smpdl3a	137.165	111.188	116.693	32.9847	31.6179	44.0978	49.627	73.5774	65.3367	2.77193	2.48255
Gcnt4	12.7173	8.68658	46.3576	26.3877	39.146	36.9643	108.381	177.012	98.005	1.84795	2.48255
Gsta3	37.2434	50.3822	28.7737	16.4923	10.5393	10.3759	23.9578	28.7911	48.1858	1805.45	191.777
B2m	643.131	623.697	532.313	240.788	284.561	295.066	410.706	432.934	589.664	123.813	162.607
Pak3	21.801	36.4837	59.1459	147.332	170.135	138.778	150.592	127.961	129.857	0	1.24128
Aldh1a2	46.3272	57.3315	36.7664	256.181	246.921	194.549	0	3.19902	0	64.6783	43.4447
Tuba1a	373.343	458.652	404.43	158.326	135.505	147.857	34.2255	65.0467	54.7195	0	6.20639
Ildr2	390.602	429.117	268.554	338.643	365.865	255.508	0	0	0	1061.65	20.4811
Stra6	30.8848	20.8478	28.7737	73.6658	36.1348	43.4493	2.85212	8.53071	7.35038	156.152	50.2717
Foxj1	225.277	279.708	127.883	0	0	1.29699	64.458	78.9091	57.9863	0.923976	6.82703
Pifo	141.707	158.096	127.883	0	0	0	34.2255	60.7813	56.3529	0	4.34447
Krt19	130.806	163.308	115.095	45.0791	51.191	33.7218	233.874	201.538	233.579	570.093	632.431
Wdr92	1735.91	1534.05	1125.37	2305.63	3962.78	4152.33	129.486	181.278	215.611	781.684	652.291
Fndc7	141.707	152.884	175.839	0	3.01123	0.648497	51.9087	89.5725	100.455	0	0
BC005764	14.534	15.6359	12.7883	29.6862	25.5955	22.6974	26.2395	75.7101	99.6384	2.77193	2.48255
Grb10	129.898	147.672	131.08	61.5714	43.6629	44.7463	59.8946	47.9852	39.202	0	8.68894
Ly6d	19.0759	13.8985	7.99269	0	1.50562	0.648497	0	1.06634	1.63342	1054.26	1.24128
Khdc1a	0	1.73732	0	61.5714	27.1011	26.5884	0	0	0	1579.07	44.0654
Hoxb7	57.2277	60.8061	68.7371	2.19898	1.50562	1.29699	54.1904	34.1228	46.5524	0	2.48255
Thbd	22.7094	24.3224	25.5766	5.49745	7.52808	14.2669	87.275	38.3882	62.0698	0	1.86192
Gas1	539.576	476.025	524.32	266.076	203.258	225.028	5.13382	2.13268	0	41.5789	18.6192
Hoxb5	50.8691	52.1195	57.5473	1.09949	0	0.648497	45.634	50.1179	41.6521	0.923976	1.24128
Hoxc8	317.932	310.98	281.343	155.028	197.236	118.675	0	0	0	412.093	6.82703
Gdf15	22.7094	20.8478	7.99269	14.2934	12.0449	9.07896	67.3101	194.074	212.344	0	0.620639
Rps2	649.489	703.613	812.057	857.602	757.325	665.358	294.91	306.039	305.449	1261.23	651.05
Crip1	451.463	503.822	394.839	191.311	185.191	138.778	32.5142	104.501	78.404	0	9.93022
Hoxb6	21.801	17.3732	31.9707	0	1.50562	1.29699	73.0144	52.2506	42.4688	0	1.86192
Slc6a2	23.6178	26.0598	11.1898	0	0	0	126.064	59.715	49.8192	0	0
Frrs1	10.9005	12.1612	12.7883	18.6913	16.5618	18.8064	46.7748	28.7911	32.6683	195.883	127.852
Meig1	148.974	239.75	137.474	0	3.01123	0	27.3804	70.3784	86.5711	0.923976	4.34447
Syt6	3.63351	1.73732	3.19707	0	0	0	46.7748	46.9189	102.905	1.84795	0.620639
Cybrd1	18.1675	10.4239	22.3795	30.7857	31.6179	35.0188	26.81	65.0467	43.2856	0	3.10319
Ddo	45.4188	55.5941	67.1386	0	6.02247	0.648497	51.3382	62.914	35.1185	0	1.86192
Ppic	61.7696	33.009	70.3356	185.814	130.989	145.912	54.1904	38.3882	54.7195	4.61988	9.93022
Gata4	5.45026	5.21195	15.9854	400.214	499.865	391.044	0	0	0	134.9	9.93022
Lpar1	49.9607	33.009	97.5108	17.5918	10.5393	13.6184	39.3593	44.7862	67.7868	0	0
Nupr1	56.3193	59.0688	23.9781	59.3724	37.6404	72.6316	124.353	362.555	267.064	36.959	35.3764
Col4a1	114.455	144.197	81.5254	239.689	177.663	160.827	0	0	0.816709	417.637	7.44766
Plekhb1	40.8769	53.8568	79.9269	14.2934	13.5505	9.07896	31.3734	71.4447	43.2856	0	4.96511
Tppp3	867.5	1026.75	655.4	94.5561	66.2471	107.65	14.831	83.1744	52.2693	1.84795	0.620639
Epb4.1l3	37.2434	39.9583	30.3722	24.1888	18.0674	16.2124	15.9719	94.9042	72.6871	0	2.48255
Rab24	323.382	321.404	306.919	356.235	337.258	335.273	193.944	219.666	240.929	449.052	402.174
Tsc22d1	785.746	818.276	708.152	3130.25	3343.97	2562.86	738.13	794.422	802.008	2789.48	1499.46
Gsta4	535.942	602.849	410.824	323.25	406.516	259.399	584.115	477.72	467.974	2604.69	1179.83
Psca	0	1.73732	0	0	0	0	3.42255	2.13268	2.45013	288.28	21.7224
Ptpn22	138.073	154.621	142.27	1.09949	0	1.29699	242.431	47.9852	63.7033	0	8.68894
Ccdc88a	67.2199	46.9076	55.9488	56.074	76.7864	79.1166	29.6621	34.1228	31.8516	0	5.58575
Dynlrb2	673.107	800.903	631.422	3.29847	3.01123	3.24248	34.2255	138.624	96.3716	0	0.620639
Rbp1	117.181	140.723	46.3576	23.0893	18.0674	11.6729	341.685	356.157	348.735	0.923976	38.4796
Tfcp2l1	95.3795	76.4419	57.5473	13.1939	13.5505	7.13347	99.2539	104.501	84.9377	15.7076	26.6875
Mgat4c	0	0	0	2.19898	1.50562	3.24248	0.570425	0	0.816709	508.187	1.86192
Bmpr1b	50.8691	69.4927	67.1386	57.1735	55.7078	62.9042	43.3523	21.3268	26.9514	0	3.72383
Mlf1	138.982	171.994	107.102	51.676	49.6853	62.9042	18.2536	53.3169	36.7519	4.61988	0.620639
Acot1	681.282	727.936	682.575	166.023	144.539	110.244	109.522	92.7715	95.5549	26.7953	41.5828
Tubb5	611.337	708.825	540.306	1848.24	1779.64	1704.25	657.7	617.41	652.55	1422.92	1108.46
Pgf	3.63351	5.21195	4.79561	0	1.50562	1.29699	0	0	0	35.1111	18.6192
Chst2	114.455	105.976	76.7298	32.9847	22.5842	22.6974	43.9227	30.9238	22.0511	0	0
Sema6a	68.1282	55.5941	99.1093	5.49745	7.52808	15.5639	37.648	22.3931	48.1858	0	0
Col4a2	366.076	310.98	268.554	661.893	523.954	387.153	0	0	3.26683	340.947	15.516
Scin	2.72513	3.47463	3.19707	0	0	0	39.9297	42.6536	34.3018	0	0
Camkk2	45.4188	48.6449	36.7664	151.73	155.078	129.699	43.9227	39.4545	41.6521	4.61988	13.0334
Npl	17.2592	19.1105	20.781	3.29847	1.50562	3.24248	33.6551	39.4545	25.318	0.923976	2.48255
Epha4	42.6937	22.5851	60.7444	15.3929	15.0562	16.8609	29.6621	23.4595	34.3018	121.965	116.68
Flrt3	29.0681	20.8478	17.5839	13.1939	19.573	26.5884	22.2466	53.3169	85.7544	466.608	255.083
Tmem47	77.212	126.824	89.5181	36.2832	25.5955	28.5339	18.2536	34.1228	40.8354	0.923976	3.10319
Slc1a1	51.7775	39.9583	27.1751	0	0	1.29699	71.8735	47.9852	59.6197	12.0117	5.58575
Ntn1	23.6178	12.1612	23.9781	1.09949	0	0.648497	41.641	91.7051	89.0212	0	8.0683
Nrgn	24.5262	8.68658	28.7737	29.6862	34.6292	31.1278	0	4.26536	0	79.4619	17.3779
Cbr2	1052.81	983.321	912.765	7.69643	9.0337	4.53948	2001.62	4235.5	2780.89	86.8537	626.845
Qsox1	54.5026	60.8061	33.5693	16.4923	22.5842	23.3459	71.3031	133.292	155.175	692.982	359.97
Eya2	150.791	198.054	172.642	118.745	147.55	136.184	75.2961	76.7764	62.0698	178.327	156.401
Degs1	39.0602	36.4837	55.9488	76.9643	63.2359	57.7162	32.5142	23.4595	35.9352	193.111	82.545
Tinagl1	154.424	145.935	129.482	54.9745	64.7415	46.6918	609.784	751.769	793.841	160.772	320.25
Sdr42e1	10.9005	22.5851	11.1898	10.9949	19.573	9.07896	5.13382	2.13268	3.26683	97.9414	21.1017
Pdlim2	114.455	130.299	86.321	256.181	236.382	225.028	22.2466	14.9287	24.5013	48.9707	161.987
Wdr77	206.201	178.944	215.803	49.477	60.2247	64.2012	156.867	134.359	132.307	64.6783	55.2368
Gata6	41.7853	48.6449	35.1678	103.352	140.022	133.59	3.42255	2.13268	1.63342	64.6783	9.30958
Hdc	2163.75	1997.91	2544.87	163.824	159.595	105.056	18.824	52.2506	31.0349	1.84795	6.82703
Gas7	303.398	382.21	404.43	96.7551	78.292	66.7952	37.648	23.4595	12.2506	0	0
Mmp23	16.3508	29.5344	23.9781	34.0842	22.5842	23.9944	17.6832	45.8526	66.1534	0	1.24128
Fgfr2	125.356	107.714	151.861	26.3877	60.2247	33.7218	94.1201	70.3784	32.6683	0	10.5509
Tex15	1.81675	3.47463	6.39415	103.352	144.539	178.985	7.98595	7.46437	8.98379	108.105	27.9287
Arnt2	41.7853	31.2717	35.1678	31.8852	30.1123	36.3158	58.7538	55.4496	43.2856	9.23976	16.1366
Cd200	83.5706	78.1793	89.5181	72.5663	84.3145	77.1711	12.5493	35.1892	37.5686	0.923976	3.72383
Spsb4	17.2592	20.8478	49.5546	42.8801	27.1011	40.2068	53.0495	55.4496	86.5711	0.923976	11.1715
Barx2	109.914	125.087	63.9415	2.19898	3.01123	4.53948	35.9368	65.0467	66.1534	9.23976	0
Pbx1	766.67	875.608	920.757	445.293	552.561	343.055	701.052	911.72	735.854	206.971	364.315
Mphosph8	189.851	180.681	231.788	34.0842	42.1573	57.7162	223.607	121.563	129.04	25.8713	52.7543
Nnt	93.5628	90.3405	62.3429	118.745	111.416	119.323	51.3382	51.1843	66.9701	11.0877	20.4811
Prkar1b	66.3115	66.018	89.5181	53.875	52.6966	47.9888	5.13382	88.5061	87.3878	0	3.10319
Ccdc153	350.633	385.684	270.153	0	0	0	14.2606	27.7248	23.6845	0	0
Serpinb9	52.6858	66.018	79.9269	74.7653	76.7864	79.1166	5.70425	17.0614	16.3342	186.643	34.1351
Ccdc114	72.6701	104.239	68.7371	17.5918	16.5618	18.8064	28.5212	50.1179	28.5848	0	7.44766
Cish	17.2592	15.6359	9.59122	15.3929	19.573	25.9399	51.9087	78.9091	53.9028	4.61988	14.8953
2610305D13Rik	33.6099	34.7463	12.7883	40.6811	60.2247	47.9888	20.5353	29.8575	15.5175	0	0
Mst1r	20.8927	17.3732	15.9854	50.5765	43.6629	49.2858	0	0	0	21.2514	4.34447
Tmprss4	23.6178	20.8478	19.1824	0	0	0.648497	154.585	184.477	129.857	0	21.7224
Vim	252.529	260.598	298.926	200.107	155.078	175.094	69.5918	38.3882	42.4688	0.923976	15.516
Hoxc6	95.3795	81.6539	87.9195	57.1735	73.7752	79.7651	0	2.13268	0	84.0818	3.10319
Alad	124.448	121.612	70.3356	120.944	94.8538	72.6316	215.05	105.568	168.242	29.5672	50.8924
Rdh10	19.0759	13.8985	39.9634	3.29847	4.51685	7.78196	288.635	178.079	200.094	14.7836	53.9956
Ndrg2	78.1204	59.0688	70.3356	74.7653	93.3482	95.9775	4.5634	10.6634	13.884	151.532	22.9636
Cfi	45.4188	50.3822	43.1605	0	0	0.648497	159.719	117.297	118.423	0	20.4811
Jak2	147.157	142.46	145.467	85.7602	88.8314	92.735	98.1131	109.833	115.156	191.263	272.46
S100a10	807.547	658.443	420.415	376.025	289.078	336.57	287.494	366.821	345.468	1110.62	728.63
Sulf1	33.6099	53.8568	47.9561	59.3724	25.5955	25.9399	0	0	0	52.6666	0.620639
Fgf1	542.301	443.016	524.32	27.4872	7.52808	30.4794	111.803	87.4398	75.9539	5.54385	26.0668
Slc26a2	5.45026	5.21195	9.59122	10.9949	9.0337	7.78196	3.99297	8.53071	2.45013	243.006	8.0683
Cdc42ep1	33.6099	31.2717	31.9707	16.4923	18.0674	25.9399	30.8029	40.5209	32.6683	113.649	91.2339
Ace	59.0445	36.4837	31.9707	17.5918	18.0674	27.2369	1.71127	4.26536	4.08354	95.1695	9.93022
Anxa4	403.319	434.329	326.102	189.112	203.258	164.718	455.77	654.732	539.844	1036.7	1325.06
Cyb5b	260.704	324.878	386.846	113.247	137.011	93.3835	475.734	313.504	356.085	170.936	106.75
Gm15698	21.801	17.3732	12.7883	645.4	591.707	666.006	27.3804	9.59705	13.0673	0	0
Aspa	1.81675	5.21195	1.59854	0	1.50562	0.648497	26.81	10.6634	31.0349	539.602	63.9258
Myrf	5.45026	17.3732	14.3868	26.3877	28.6067	22.0489	0.570425	0	0	72.0701	3.72383
Tm4sf5	6.35864	8.68658	15.9854	61.5714	52.6966	28.5339	0	0	0	44.3508	1.24128
Nfib	285.23	298.818	324.503	64.8699	54.2022	51.2313	495.129	598.216	614.982	224.526	317.146
Chn2	6.35864	12.1612	6.39415	31.8852	27.1011	23.9944	2.2817	0	0	34.1871	12.4128
Sectm1b	1.81675	3.47463	0	16.4923	27.1011	17.5094	0	0	0	473.076	1.24128
1700091H14Rik	0	0	3.19707	0	1.50562	0	31.9438	77.8427	28.5848	0.923976	0.620639
Aass	125.356	105.976	75.1312	25.2883	10.5393	13.6184	38.2185	26.6585	13.0673	2.77193	1.24128
Abcc5	31.7932	43.4329	30.3722	52.7755	76.7864	67.4437	14.2606	5.33169	4.08354	297.52	9.93022
Wfdc1	61.7696	67.7554	47.9561	13.1939	6.02247	9.07896	0	0	0	45.2748	0.620639
Bcl2l15	19.0759	17.3732	20.781	0	0	0.648497	55.9016	19.1941	40.8354	0	4.34447
Eml4	32.7016	45.1702	33.5693	41.7806	48.1797	47.9888	45.634	36.2555	32.6683	100.713	102.405
Hist1h1c	128.989	133.773	163.051	63.7704	40.6516	70.0377	43.3523	36.2555	24.5013	118.269	92.4752
Nek6	15.4424	10.4239	12.7883	63.7704	84.3145	66.7952	11.4085	7.46437	12.2506	93.3216	28.5494
Podxl	73.5785	102.502	63.9415	145.133	176.157	125.16	14.831	13.8624	13.884	188.491	25.4462
Kctd11	26.3429	31.2717	25.5766	9.89541	9.0337	14.9154	12.5493	37.3219	17.9676	266.105	61.4432
Ncald	213.469	168.52	322.904	36.2832	16.5618	37.6128	65.0284	60.7813	61.2531	0	14.8953
Ccdc157	73.5785	78.1793	68.7371	35.1837	49.6853	38.9098	30.8029	41.5872	39.202	12.9357	6.82703
Bmp2	15.4424	26.0598	54.3503	71.4668	108.404	125.808	0	2.13268	0.816709	14.7836	21.7224
Hnmt	60.8612	48.6449	76.7298	12.0944	7.52808	6.48497	37.0776	12.7961	25.318	0	3.10319
Rasl11a	6.35864	5.21195	23.9781	20.8903	27.1011	32.4248	14.831	42.6536	53.0861	1.84795	2.48255
Dll4	15.4424	19.1105	15.9854	19.7908	28.6067	21.4004	15.9719	6.39803	37.5686	0	0
1700009P17Rik	139.89	224.114	142.27	6.59694	3.01123	5.18797	39.9297	65.0467	65.3367	10.1637	16.7572
Fndc5	285.23	277.971	187.029	41.7806	33.1236	20.1034	24.5283	22.3931	20.4177	0	1.24128
F5	1.81675	1.73732	9.59122	5.49745	0	0	40.5002	66.113	70.2369	0	3.10319
Rbms3	132.623	109.451	163.051	40.6811	42.1573	46.6918	0	0	0	18.4795	1.86192
Alox5ap	65.4031	66.018	63.9415	6.59694	7.52808	1.94549	114.655	166.349	111.889	47.1228	41.5828
Mmp8	63.5864	48.6449	60.7444	0	0	0	5.70425	35.1892	23.6845	0	0
Slc23a1	455.097	536.831	354.875	1.09949	0	1.29699	13.1198	23.4595	33.4851	0	1.24128
Tmem50b	79.9371	76.4419	108.701	43.9796	45.1685	46.6918	61.6059	62.914	52.2693	12.9357	24.2049
Csrp2	69.945	92.0778	63.9415	27.4872	40.6516	38.2613	3.42255	2.13268	0.816709	65.6023	5.58575
Eno2	4.54188	6.94927	12.7883	2.19898	1.50562	0	5.70425	65.0467	26.9514	0	0
Hmga2	59.9529	34.7463	28.7737	63.7704	69.2584	71.3347	94.1201	41.5872	115.156	272.573	345.075
Clca2	0.908377	0	0	0	0	0	30.2325	31.9902	108.622	0	3.10319
Cct4	1107.31	1217.86	1051.84	1202.84	1171.37	1073.26	712.461	855.204	851.827	1327.75	1299.62
Hsd17b2	5.45026	1.73732	3.19707	23.0893	45.1685	30.4794	6.27467	33.0565	21.2344	0	0
Lrrc23	74.4869	107.714	83.1239	0	0	0	9.1268	19.1941	16.3342	0	0
Serpinb1a	49.0523	48.6449	62.3429	85.7602	114.427	90.1411	1.71127	6.39803	2.45013	345.567	3.72383
Man2a1	56.3193	72.9673	46.3576	62.6709	49.6853	43.4493	20.5353	7.46437	9.8005	58.2105	46.5479
Pax2	29.9764	26.0598	35.1678	1.09949	0	1.29699	22.2466	14.9287	8.98379	0	0
Lrrc51	37.2434	69.4927	38.3649	5.49745	0	1.94549	22.817	43.7199	28.5848	3.6959	4.34447
1810011O10Rik	47.2356	60.8061	36.7664	24.1888	22.5842	22.6974	204.212	309.238	229.495	97.0175	107.371
Enah	47.2356	59.0688	60.7444	38.4821	34.6292	48.6373	127.775	93.8378	127.407	12.9357	45.9273
Gpm6a	66.3115	53.8568	55.9488	173.719	146.045	84.9531	0	0	0	0.923976	14.8953
Nme5	76.3036	74.7046	46.3576	2.19898	0	4.53948	37.0776	67.1793	26.1347	6.46783	7.44766
Serpinb6b	132.623	114.663	134.277	281.469	426.089	468.863	74.7257	58.6486	74.3205	1374.88	49.0305
Crlf1	9.08377	10.4239	7.99269	0	1.50562	0	51.9087	191.941	453.273	10.1637	34.1351
Amigo2	59.9529	55.5941	38.3649	23.0893	25.5955	16.8609	34.7959	29.8575	31.8516	3.6959	9.93022
Sbsn	15.4424	19.1105	7.99269	12.0944	12.0449	11.0244	4.5634	5.33169	8.16709	39.731	26.0668
Serpinb6a	103.555	133.773	123.087	312.255	264.988	311.927	90.1271	153.553	105.355	222.678	325.835
Cd44	116.272	173.732	118.292	14.2934	27.1011	15.5639	62.1763	105.568	169.875	445.356	335.766
Nsdhl	27.2513	36.4837	17.5839	45.0791	45.1685	44.7463	144.318	92.7715	132.307	52.6666	36.6177
Ablim1	46.3272	50.3822	36.7664	105.551	106.899	134.887	26.81	23.4595	26.1347	71.1461	58.34
Mak	40.8769	48.6449	55.9488	0	0	0.648497	7.41552	15.9951	16.3342	0	0
Nt5e	16.3508	24.3224	20.781	42.8801	46.6741	30.4794	83.8525	191.941	175.592	0	28.5494
Rnf11	39.9686	46.9076	36.7664	20.8903	31.6179	27.8854	67.8806	86.3734	118.423	24.0234	34.7558
Cd47	101.738	104.239	111.898	80.2627	85.8201	80.4136	54.1904	56.516	54.7195	166.316	95.5784
Nipsnap3b	38.1518	45.1702	55.9488	37.3826	51.191	31.1278	109.522	106.634	123.323	48.0467	44.0654
Tnfrsf21	14.534	20.8478	7.99269	6.59694	6.02247	4.53948	15.4015	40.5209	35.9352	502.643	50.2717
Enkur	114.455	140.723	103.905	5.49745	9.0337	2.59399	22.2466	27.7248	30.2182	2.77193	7.44766
Golm1	14.534	29.5344	14.3868	25.2883	33.1236	29.1824	32.5142	49.0516	44.919	146.912	102.405
Dlgap1	13.6256	13.8985	27.1751	15.3929	18.0674	14.9154	26.2395	6.39803	8.98379	0	0
Ngfrap1	347	357.887	295.729	382.622	392.966	404.014	767.222	682.457	527.594	169.088	361.212
Vpreb3	198.026	213.69	151.861	32.9847	22.5842	35.6673	9.1268	8.53071	13.884	0	0
Kazn	19.9843	36.4837	25.5766	14.2934	10.5393	11.6729	48.4861	38.3882	40.8354	11.0877	11.7921
Ncf2	42.6937	50.3822	51.1532	7.69643	6.02247	3.24248	10.2676	14.9287	44.1023	0.923976	1.24128
Rbl1	172.592	201.529	266.956	153.929	138.517	151.1	59.8946	28.7911	35.9352	138.596	96.8196
Ap1s2	157.149	166.782	476.364	14.2934	9.0337	7.13347	328.565	142.889	190.293	3.6959	46.5479
Sord	75.3953	72.9673	41.562	45.0791	69.2584	52.5282	3.99297	3.19902	8.16709	140.444	4.96511
Zfp532	42.6937	39.9583	63.9415	59.3724	67.7527	63.5527	19.9649	18.1278	9.8005	0.923976	1.86192
Hoxb8	18.1675	8.68658	43.1605	0	0	0	22.817	26.6585	31.8516	0	1.24128
Sgce	30.8848	19.1105	41.562	15.3929	18.0674	35.6673	26.81	19.1941	32.6683	0	4.96511
Acadl	146.249	123.349	166.248	208.903	183.685	157.585	281.219	470.255	350.368	1373.95	638.017
Flt1	14.534	6.94927	12.7883	1.09949	6.02247	7.13347	0.570425	0	0	48.0467	3.72383
Wdr16	33.6099	48.6449	30.3722	0	0	0	5.13382	15.9951	22.0511	0	0
Dnali1	64.4947	81.6539	62.3429	0	1.50562	0.648497	4.5634	19.1941	13.884	0	0
Synpo	39.9686	48.6449	27.1751	548.645	403.505	432.547	9.1268	18.1278	7.35038	73.9181	24.2049
Iqgap2	66.3115	57.3315	75.1312	35.1837	22.5842	16.2124	14.2606	14.9287	19.601	250.397	20.4811
Spag17	61.7696	74.7046	31.9707	0	0	0	4.5634	21.3268	17.1509	0	0
Tns4	7.26701	8.68658	14.3868	3.29847	3.01123	1.29699	8.55637	6.39803	25.318	101.637	65.7877
Slfn2	23.6178	17.3732	12.7883	12.0944	1.50562	1.94549	5.13382	6.39803	3.26683	182.947	8.0683
Gdf10	39.0602	29.5344	39.9634	0	4.51685	2.59399	0	0	0	216.21	0.620639
Msln	138.073	198.054	99.1093	339.742	207.775	173.797	337.692	304.973	329.95	2457.78	500.855
Runx1	18.1675	36.4837	20.781	37.3826	34.6292	43.4493	30.2325	43.7199	49.8192	109.029	117.301
B930041F14Rik	55.411	71.23	87.9195	34.0842	31.6179	28.5339	13.1198	18.1278	26.9514	196.807	32.2732
Gltscr1l	59.9529	52.1195	59.1459	71.4668	54.2022	70.6862	30.8029	33.0565	21.2344	64.6783	74.4766
Pycr2	176.225	123.349	115.095	48.3775	40.6516	27.8854	501.404	283.646	285.031	50.8187	144.609
Upk1a	218.01	166.782	153.46	0	0	0	225.318	141.823	101.272	0.923976	32.2732
Cacna2d1	64.4947	69.4927	87.9195	39.5816	34.6292	30.4794	9.69722	11.7297	7.35038	0	0
1700109F18Rik	30.8848	26.0598	41.562	14.2934	15.0562	11.6729	10.2676	7.46437	12.2506	0	0
Bmper	30.8848	34.7463	17.5839	113.247	90.337	70.0377	0	0	0	22.1754	0
Rpgr	20.8927	26.0598	17.5839	13.1939	16.5618	7.78196	16.5423	24.5258	13.0673	0.923976	1.86192
Myb	21.801	43.4329	31.9707	0	0	0	18.824	6.39803	11.4339	0	0
Tgfbi	75.3953	76.4419	105.503	30.7857	21.0786	16.2124	22.2466	13.8624	13.0673	0	1.24128
Fgl2	692.183	715.775	431.605	74.7653	49.6853	70.0377	26.81	13.8624	17.9676	0.923976	0
4930452B06Rik	27.2513	41.6956	38.3649	4.39796	7.52808	3.89098	19.9649	5.33169	8.16709	0	0
Rab27b	9.99214	1.73732	0	9.89541	10.5393	6.48497	3.99297	0	0.816709	71.1461	17.3779
Ddr2	63.5864	64.2807	46.3576	9.89541	10.5393	6.48497	11.9789	11.7297	5.71696	0	0
Aldh7a1	193.484	177.206	257.364	138.536	102.382	86.8986	212.198	249.523	246.646	30.4912	107.371
Runx2	15.4424	13.8985	17.5839	40.6811	73.7752	68.0922	10.2676	25.5921	20.4177	66.5263	62.0639
Tshz3	32.7016	27.7971	36.7664	5.49745	9.0337	7.78196	0	0	0	30.4912	0
Dab2	61.7696	55.5941	47.9561	222.097	230.359	250.32	11.9789	26.6585	20.4177	61.9064	42.8241
Tma16	53.5942	48.6449	38.3649	111.048	76.7864	90.1411	46.7748	46.9189	47.3691	110.877	96.8196
AU021092	81.7539	71.23	41.562	23.0893	6.02247	18.1579	9.69722	10.6634	7.35038	149.684	15.516
Lrrc26	52.6858	34.7463	39.9634	0	0	0	6.8451	8.53071	5.71696	60.9824	21.1017
Armcx2	33.6099	41.6956	39.9634	113.247	84.3145	84.3046	2.85212	17.0614	11.4339	0	0
Lepr	14.534	10.4239	22.3795	4.39796	3.01123	0	14.831	40.5209	29.4015	0.923976	0
Areg	11.8089	22.5851	14.3868	2.19898	0	1.29699	2.2817	5.33169	5.71696	92.3976	11.7921
Cldn10	53.5942	52.1195	115.095	17.5918	13.5505	18.8064	464.896	522.506	507.176	2.77193	106.75
Rasa4	3.63351	5.21195	3.19707	56.074	49.6853	43.4493	2.85212	3.19902	4.90025	14.7836	22.9636
Rtn4	604.07	684.503	692.167	404.612	392.966	338.515	985.694	1196.43	1079.69	452.748	703.184
Trf	49.0523	24.3224	71.9342	31.8852	24.0899	28.5339	1.14085	1.06634	0	12.9357	11.1715
Cdkn2a	2.72513	10.4239	0	3.29847	1.50562	1.29699	124.353	138.624	170.692	51.7426	30.4113
Fam214a	74.4869	55.5941	81.5254	111.048	162.607	136.184	61.0355	29.8575	52.2693	12.9357	17.3779
Add3	91.746	112.926	159.854	82.4617	90.337	80.4136	20.5353	33.0565	19.601	73.9181	57.0988
Map4	142.615	158.096	158.255	234.191	150.562	179.634	108.951	149.287	133.123	48.9707	67.029
Pcsk5	40.8769	60.8061	62.3429	65.9694	97.8651	78.4681	36.5072	20.2604	30.2182	8.31578	7.44766
AA467197	0	0	0	1.09949	0	0	1.71127	2.13268	4.90025	1358.24	19.2398
Cxcl14	62.678	38.221	115.095	82.4617	40.6516	85.6016	25.0987	36.2555	69.4202	0	9.30958
Cyp4f16	12.7173	8.68658	12.7883	2.19898	3.01123	5.83647	14.2606	5.33169	14.7008	0	0
Mogat2	16.3508	8.68658	0	1.09949	0	1.29699	103.247	93.8378	99.6384	11.0877	0
Smim6	7.26701	12.1612	17.5839	0	0	0.648497	1.14085	0	0.816709	151.532	0
Lrriq1	55.411	45.1702	54.3503	1.09949	0	0	25.6691	17.0614	19.601	0	4.96511
Nudt2	30.8848	24.3224	25.5766	18.6913	15.0562	25.2914	38.7889	49.0516	42.4688	16.6316	9.30958
Pcolce	51.7775	74.7046	75.1312	179.217	126.472	94.032	8.55637	10.6634	4.08354	30.4912	27.3081
Fam179a	49.9607	53.8568	33.5693	1.09949	0	0	10.8381	12.7961	5.71696	0	0
Calb1	1048.27	934.676	869.604	6.59694	3.01123	4.53948	5.70425	35.1892	22.8678	0.923976	0
Mageh1	121.722	121.612	116.693	61.5714	57.2134	45.3948	74.7257	58.6486	50.6359	5.54385	27.3081
1700094D03Rik	271.605	425.643	209.408	3.29847	6.02247	5.83647	18.824	17.0614	22.0511	2.77193	4.34447
Maged2	95.3795	76.4419	97.5108	193.51	150.562	129.051	39.3593	25.5921	41.6521	0.923976	14.2747
Cap1	4.54188	8.68658	1.59854	3.29847	0	3.89098	20.5353	22.3931	29.4015	0	0.620639
Cldn23	26.3429	19.1105	59.1459	2.19898	0	0.648497	10.8381	11.7297	12.2506	143.216	28.5494
Gsdmd	9.99214	6.94927	11.1898	13.1939	16.5618	7.78196	0.570425	1.06634	7.35038	99.7894	7.44766
1190003J15Rik	58.1361	62.5434	52.7517	0	0	0.648497	47.9157	120.496	129.857	2.77193	25.4462
Pfkfb3	26.3429	19.1105	55.9488	13.1939	21.0786	20.7519	118.648	206.87	123.323	36.0351	50.2717
Rps3	535.034	595.9	714.546	649.798	635.37	586.241	624.045	611.012	565.162	1299.11	881.928
Map1b	422.395	517.72	394.839	264.977	356.831	447.463	65.5989	90.6388	79.2207	11.0877	37.859
Col6a1	828.439	849.548	1328.38	1499.7	1553.8	1191.94	0	1.06634	0	0.923976	44.686
Rnf150	19.9843	12.1612	23.9781	5.49745	1.50562	1.29699	23.3874	28.7911	32.6683	1.84795	6.20639
Ftl1	1883.06	1902.36	1889.47	2273.74	1990.42	2054.44	1874.42	2263.84	2066.27	4026.69	2867.97
Eno4	138.982	180.681	95.9122	0	1.50562	1.29699	10.2676	6.39803	7.35038	0	0
Phactr1	70.8534	78.1793	107.102	10.9949	7.52808	7.13347	9.1268	27.7248	11.4339	0	1.86192
Cetn4	328.832	439.541	282.941	6.59694	15.0562	12.9699	83.282	125.828	92.2881	29.5672	45.9273
Akap13	145.34	140.723	127.883	67.0689	64.7415	68.7407	45.634	53.3169	49.0025	100.713	88.7513
Spire1	26.3429	31.2717	33.5693	45.0791	58.719	42.1523	10.8381	18.1278	13.0673	0	2.48255
0610007N19Rik	163.508	205.003	226.992	166.023	249.932	164.718	23.9578	84.2408	60.4364	7.39181	18.6192
Ifrd2	64.4947	41.6956	71.9342	134.138	87.3257	127.105	30.2325	24.5258	20.4177	71.1461	60.8226
Sult1a1	9.08377	10.4239	1.59854	10.9949	3.01123	6.48497	0	0	0	48.0467	0
Marc2	247.987	300.556	284.54	330.946	377.91	343.055	197.367	175.946	166.609	311.38	285.494
Dnm2	126.264	147.672	163.051	136.337	124.966	118.675	104.958	123.695	128.223	195.883	234.601
Cyb5	525.042	467.338	476.364	1176.45	1467.98	1539.53	163.712	124.762	146.191	434.269	214.741
Porcn	9.99214	8.68658	4.79561	8.79592	7.52808	7.78196	3.99297	11.7297	6.53367	103.485	15.516
Ahnak	256.162	208.478	193.423	72.5663	70.764	49.9343	144.888	294.31	197.643	797.391	379.831
Efcab10	91.746	78.1793	73.5327	0	0	0.648497	2.85212	18.1278	8.16709	0	0
Slco3a1	59.9529	55.5941	83.1239	97.8546	97.8651	123.863	264.677	200.472	269.514	0.923976	62.6845
Wdr63	49.9607	72.9673	27.1751	0	0	0	6.8451	13.8624	7.35038	0	0
Sptssb	0	0	0	1.09949	1.50562	0.648497	0	0	0	66.5263	0.620639
Thsd1	16.3508	27.7971	14.3868	1.09949	4.51685	4.53948	7.41552	14.9287	6.53367	0	0
Cdr2	19.9843	27.7971	17.5839	24.1888	30.1123	34.3703	25.6691	71.4447	20.4177	0.923976	9.30958
Nrp2	43.6021	38.221	22.3795	36.2832	33.1236	29.1824	4.5634	0	5.71696	19.4035	17.9985
Lpl	70.8534	97.2897	110.299	122.043	123.461	117.378	1.14085	0	0.816709	2.77193	16.1366
Ndnf	0	1.73732	0	1.09949	1.50562	4.53948	1.14085	2.13268	4.90025	140.444	4.34447
Ntf3	2.72513	3.47463	3.19707	0	1.50562	0	10.2676	8.53071	17.1509	0	0
Uox	44.5105	27.7971	67.1386	0	0	0	12.5493	37.3219	11.4339	0	1.86192
Ahcyl2	26.3429	38.221	23.9781	23.0893	12.0449	9.72745	90.1271	147.155	113.522	20.3275	46.5479
Rps19	449.646	453.44	524.32	660.793	642.898	679.625	225.318	281.513	265.43	663.415	365.556
Pim3	23.6178	33.009	22.3795	122.043	152.067	201.683	66.7397	79.9754	88.2045	211.59	150.195
Cldn22	43.6021	41.6956	105.503	0	0	0	24.5283	6.39803	3.26683	0	0
Fut8	22.7094	26.0598	20.781	29.6862	34.6292	40.2068	17.1127	41.5872	19.601	166.316	50.8924
Ccdc104	60.8612	86.8658	63.9415	20.8903	21.0786	27.8854	55.3312	49.0516	37.5686	9.23976	20.4811
Pla2g2e	11.8089	12.1612	0	0	0	0	16.5423	15.9951	14.7008	0	0
Ifi44	90.8377	79.9166	23.9781	3.29847	3.01123	5.18797	33.0846	35.1892	41.6521	9.23976	4.96511
Irx5	21.801	26.0598	6.39415	63.7704	31.6179	54.4737	0	0	0	20.3275	0
Pip	0.908377	0	0	0	0	0	7.41552	19.1941	26.1347	0	0
Zfp750	3.63351	3.47463	4.79561	31.8852	31.6179	19.4549	0	0	0	12.9357	1.24128
Mtus2	7.26701	12.1612	14.3868	14.2934	19.573	12.3214	18.824	13.8624	0.816709	0	0
Mettl7a1	14.534	12.1612	14.3868	0	0	0.648497	39.3593	66.113	38.3853	1.84795	13.0334
Etnk1	100.83	99.0271	107.102	21.9898	25.5955	25.9399	383.326	118.364	182.126	34.1871	88.7513
H3f3b	845.699	925.99	1071.02	1386.46	1362.58	1368.98	802.588	611.012	597.831	1286.17	1018.47
Ifi202b	19.9843	33.009	1.59854	10.9949	12.0449	18.8064	12.5493	7.46437	10.6172	0	0
Kif5c	19.0759	22.5851	75.1312	5.49745	7.52808	3.89098	41.0706	52.2506	32.6683	3.6959	9.30958
Prss35	0	3.47463	0	25.2883	39.146	22.0489	0	0	0	26.7953	0.620639
St3gal6	3.63351	8.68658	6.39415	2.19898	0	4.53948	0	1.06634	3.26683	113.649	1.86192
Ccdc68	0.908377	1.73732	1.59854	9.89541	7.52808	9.72745	0	0	0	8.31578	4.96511
Soga2	1.81675	3.47463	6.39415	14.2934	18.0674	11.6729	0	3.19902	4.90025	32.3392	17.9985
Ifi47	263.429	246.699	254.167	51.676	79.7977	83.0076	134.62	89.5725	155.991	65.6023	27.3081
Ptgds	35.4267	43.4329	27.1751	40.6811	25.5955	17.5094	16.5423	12.7961	17.9676	0	0.620639
6820408C15Rik	67.2199	71.23	76.7298	7.69643	3.01123	3.89098	7.41552	14.9287	19.601	0	1.86192
Derl3	128.989	121.612	59.1459	139.635	152.067	229.568	21.6761	11.7297	7.35038	0	1.24128
Wnt16	2.72513	12.1612	9.59122	0	0	0	26.2395	15.9951	28.5848	0	2.48255
Ano1	86.2958	102.502	148.664	91.2576	88.8314	79.7651	13.6902	23.4595	34.3018	162.62	39.1002
Me1	84.479	119.875	73.5327	780.638	897.347	861.204	185.388	397.744	314.433	1868.28	401.553
Sntg2	3.63351	3.47463	6.39415	2.19898	3.01123	7.78196	14.831	8.53071	6.53367	0	0
Akap17b	9.08377	10.4239	14.3868	15.3929	19.573	20.7519	14.2606	15.9951	10.6172	0	1.86192
Clcn2	8.17539	6.94927	1.59854	6.59694	7.52808	7.13347	21.1057	17.0614	17.9676	79.4619	49.6511
Tanc1	49.0523	45.1702	25.5766	96.7551	109.91	76.5226	61.6059	79.9754	60.4364	25.8713	27.3081
Llgl2	93.5628	102.502	59.1459	28.5867	33.1236	18.1579	78.1482	122.629	80.0374	38.807	29.17
Wls	122.631	99.0271	102.306	50.5765	63.2359	64.8497	202.501	234.595	237.662	73.9181	134.679
Tppp	11.8089	17.3732	12.7883	4.39796	1.50562	2.59399	0	0	0	29.5672	0
Slc7a11	63.5864	86.8658	81.5254	7.69643	12.0449	8.43046	11.4085	2.13268	0.816709	87.7777	11.1715
Sntn	263.429	443.016	211.007	1.09949	0	0	2.2817	9.59705	11.4339	0	0
Map6	10.9005	8.68658	12.7883	2.19898	0	3.24248	26.81	51.1843	42.4688	0.923976	9.93022
Ak7	53.5942	64.2807	30.3722	5.49745	1.50562	1.94549	1.14085	15.9951	13.884	0	0
Pdpn	292.497	269.284	356.474	174.819	149.056	139.427	0.570425	0	0	0.923976	12.4128
Tbpl1	100.83	161.57	103.905	65.9694	63.2359	68.0922	70.1623	77.8427	57.1696	334.479	100.543
Aldoc	500.516	448.228	569.079	38.4821	39.146	27.8854	390.171	623.808	537.394	229.146	288.597
Plekhs1	461.455	436.067	318.109	3.29847	0	0	786.616	412.673	462.257	182.023	253.841
Scrn1	112.639	142.46	118.292	10.9949	3.01123	1.29699	10.2676	4.26536	6.53367	0	0
Foxa2	65.4031	112.926	36.7664	0	0	0	61.6059	38.3882	22.0511	523.894	65.7877
Tnnt2	328.832	241.487	310.116	5.49745	10.5393	5.18797	10.8381	2.13268	19.601	12.9357	436.93
Fam69a	20.8927	19.1105	11.1898	9.89541	12.0449	7.78196	13.6902	20.2604	20.4177	1.84795	3.72383
Pea15a	385.152	371.786	463.576	74.7653	49.6853	47.3403	764.369	915.985	861.628	26.7953	313.423
Acss1	25.4345	27.7971	28.7737	9.89541	10.5393	12.3214	23.3874	50.1179	46.5524	11.0877	11.1715
Sdpr	136.256	137.248	140.671	72.5663	51.191	60.9587	8.55637	2.13268	4.08354	83.1578	4.34447
Eif1	1809.49	1971.85	1657.68	2698.15	2305.1	2200.35	1490.52	1599.51	1503.56	2284.99	2258.5
Tpt1	4212.14	3439.89	4261.7	3378.73	2937.46	3239.24	3299.34	3235.27	3470.19	4595.86	5872.48
Cpeb1	12.7173	8.68658	9.59122	25.2883	22.5842	44.7463	10.8381	13.8624	18.7843	0	2.48255
Il33	6.35864	15.6359	14.3868	3.29847	1.50562	6.48497	185.959	262.319	258.897	2.77193	60.202
Dusp9	0	0	0	15.3929	16.5618	9.72745	0	0	0	8.31578	4.96511
Srgap3	52.6858	46.9076	68.7371	26.3877	30.1123	12.3214	3.42255	15.9951	20.4177	124.737	32.2732
Plvap	51.7775	33.009	46.3576	3.29847	1.50562	8.43046	23.9578	33.0565	32.6683	0	8.0683
Timp2	307.94	297.081	322.904	257.281	147.55	160.179	67.3101	93.8378	154.358	318.772	222.189
Fosb	1.81675	8.68658	6.39415	646.5	885.302	816.458	175.12	216.467	204.177	498.947	323.973
Akr1c14	11.8089	6.94927	75.1312	95.6556	123.461	116.729	34.7959	22.3931	23.6845	0	4.34447
Ifnar2	59.0445	50.3822	57.5473	32.9847	24.0899	22.6974	37.648	50.1179	65.3367	17.5555	19.8604
2410004P03Rik	208.927	239.75	198.219	0	0	0	10.2676	18.1278	12.2506	0	0.620639
Odc1	89.0209	116.4	75.1312	241.888	158.09	239.944	91.8384	239.926	211.528	53.5906	71.9941
Sdc1	127.173	116.4	119.89	216.599	237.887	187.416	91.268	158.884	146.191	513.731	194.881
Tm2d2	137.165	137.248	153.46	101.153	123.461	119.323	86.1342	58.6486	57.1696	134.9	128.472
Ttpa	7.26701	3.47463	9.59122	3.29847	3.01123	9.07896	25.6691	18.1278	12.2506	0	2.48255
AA986860	0.908377	1.73732	0	1.09949	1.50562	1.94549	4.5634	9.59705	5.71696	121.041	12.4128
Sp110	14.534	31.2717	19.1824	32.9847	18.0674	26.5884	3.42255	2.13268	5.71696	39.731	9.93022
Ephx2	13.6256	27.7971	28.7737	289.166	352.314	323.6	30.2325	36.2555	64.52	0	15.516
Ppfibp2	40.8769	48.6449	78.3283	104.452	97.8651	97.923	37.0776	40.5209	55.5362	83.1578	134.679
Flrt1	39.0602	34.7463	51.1532	29.6862	15.0562	17.5094	23.9578	19.1941	18.7843	0	6.82703
Rps14	1841.28	1850.24	2554.46	1608.55	1869.98	1994.13	2191.57	2759.68	2137.33	5297.15	3566.19
Lrrc34	128.081	161.57	67.1386	2.19898	1.50562	0	3.42255	22.3931	2.45013	0	0
Col6a2	454.188	491.661	631.422	604.719	698.606	523.337	0.570425	0	0.816709	0	17.9985
Nr0b1	8.17539	5.21195	1.59854	62.6709	60.2247	46.0433	0	0	0.816709	0	29.17
Star	11.8089	38.221	20.781	503.566	623.325	785.33	1.71127	0	1.63342	4.61988	14.8953
Cltb	118.997	114.663	129.482	52.7755	40.6516	59.6617	151.163	108.767	129.857	329.859	207.293
Sall1	10.9005	15.6359	28.7737	0	1.50562	0.648497	7.98595	20.2604	2.45013	0	0
Slc28a3	20.8927	27.7971	20.781	0	0	0	13.6902	4.26536	5.71696	0	0
1110017D15Rik	82.6623	138.985	79.9269	1.09949	0	0	5.70425	13.8624	2.45013	0	0
Rpl10	4054.08	3657.05	4546.24	4427.64	4169.05	4639.35	2910.88	2497.37	2535.88	4381.49	3690.94
Foxo6	14.534	6.94927	15.9854	38.4821	30.1123	25.2914	0	0	0	0	11.7921
Clybl	49.9607	45.1702	70.3356	112.148	87.3257	108.299	87.8454	116.231	149.458	405.625	192.398
Hddc2	10.9005	8.68658	14.3868	1.09949	1.50562	1.29699	42.7819	26.6585	17.9676	7.39181	3.10319
Zmynd10	25.4345	52.1195	11.1898	1.09949	0	0	4.5634	10.6634	10.6172	0	0
B4galt5	63.5864	66.018	39.9634	51.676	72.2696	25.9399	278.938	240.993	190.293	101.637	28.5494
Alox12e	1449.77	1726.89	527.517	1.09949	0	0	624.615	197.273	232.762	39.731	107.371
Mdh1b	57.2277	99.0271	49.5546	0	0	0	3.99297	5.33169	11.4339	0	0
Lhfp	65.4031	48.6449	75.1312	52.7755	28.6067	36.3158	11.4085	31.9902	31.8516	0	7.44766
Nlrp10	4.54188	0	1.59854	7.69643	6.02247	8.43046	0	10.6634	0	48.0467	83.1656
Ly6a	40.8769	41.6956	25.5766	3.29847	0	7.13347	47.3453	29.8575	32.6683	1031.16	55.2368
Abhd12	115.364	102.502	201.416	54.9745	69.2584	42.8008	67.8806	101.302	68.6035	22.1754	34.1351
Lrrc59	18.1675	19.1105	15.9854	21.9898	19.573	20.7519	29.0917	18.1278	34.3018	7.39181	8.0683
Fam222b	19.9843	13.8985	11.1898	31.8852	34.6292	27.8854	28.5212	20.2604	28.5848	5.54385	8.68894
Dach1	9.08377	10.4239	9.59122	8.79592	4.51685	3.89098	15.4015	4.26536	4.08354	0	0
Pttg1ip	407.861	382.21	453.985	680.584	453.191	486.373	195.656	239.926	325.05	509.111	479.754
Iqcg	23.6178	45.1702	20.781	0	0	0	5.13382	5.33169	12.2506	0	0
Scd1	66.3115	46.9076	132.679	4.39796	7.52808	10.3759	93.5497	58.6486	114.339	30.4912	5.58575
Gas6	465.089	472.55	607.444	559.64	545.033	484.427	9.1268	14.9287	35.9352	78.5379	43.4447
Nr2f2	421.487	376.998	394.839	236.39	203.258	179.634	102.106	149.287	187.843	57.2865	80.0624
Nhlrc4	144.432	156.359	121.489	1.09949	0	0	0.570425	19.1941	6.53367	0	0
AU015791	21.801	31.2717	9.59122	0	0	0	5.70425	6.39803	12.2506	0	0
Itih2	3.63351	1.73732	0	34.0842	18.0674	36.9643	29.0917	43.7199	55.5362	76.69	288.597
1700007G11Rik	64.4947	90.3405	55.9488	0	0	0	4.5634	8.53071	5.71696	0	0
Slc22a15	7.26701	8.68658	12.7883	5.49745	6.02247	3.89098	19.9649	11.7297	22.0511	0.923976	3.72383
Wdr52	68.1282	93.8151	15.9854	0	1.50562	0	5.70425	12.7961	5.71696	0	0
8430408G22Rik	5.45026	3.47463	0	2.19898	3.01123	1.29699	37.648	51.1843	48.1858	223.602	93.0958
Myl4	19.0759	26.0598	14.3868	2.19898	1.50562	5.83647	2.2817	14.9287	8.16709	0	0
Pik3c2b	99.0131	112.926	103.905	39.5816	30.1123	14.2669	10.8381	21.3268	16.3342	94.2455	30.4113
Fstl1	211.652	265.809	287.737	370.528	195.73	178.985	0	0	0	0	17.9985
Cdk14	110.822	123.349	68.7371	47.2781	66.2471	42.1523	42.7819	57.5823	26.1347	16.6316	9.93022
Ccdc50	54.5026	59.0688	49.5546	84.6607	87.3257	105.705	70.1623	55.4496	40.8354	146.912	99.3022
Mmp13	0	1.73732	0	0	0	0.648497	14.831	101.302	94.7382	0	8.0683
1600029D21Rik	1331.68	1144.89	1767.98	21.9898	19.573	18.1579	2981.04	1399.04	1458.64	79.4619	747.249
Pip5k1b	16.3508	24.3224	12.7883	6.59694	12.0449	5.83647	39.9297	38.3882	35.9352	5.54385	14.2747
Prickle1	28.1597	33.009	49.5546	27.4872	19.573	25.9399	7.41552	20.2604	9.8005	1.84795	0
Ccdc67	3.63351	3.47463	1.59854	0	0	0.648497	6.8451	14.9287	7.35038	0	0
E130008D07Rik	3.63351	1.73732	1.59854	1.09949	0	1.29699	0	0	0	24.9473	1.24128
Rps15	1437.05	1214.38	1635.3	1680.02	1293.32	1655.61	854.497	652.599	917.98	1428.47	1361.06
Napepld	84.479	57.3315	67.1386	15.3929	15.0562	20.7519	23.9578	21.3268	22.0511	10.1637	3.10319
4930506M07Rik	31.7932	33.009	33.5693	21.9898	27.1011	18.8064	29.0917	20.2604	19.601	9.23976	4.34447
Ndn	36.3351	33.009	33.5693	38.4821	22.5842	24.6429	3.42255	6.39803	7.35038	0	0
Plekha6	62.678	71.23	81.5254	38.4821	27.1011	27.2369	0.570425	10.6634	4.08354	84.0818	6.20639
Rab6b	46.3272	36.4837	78.3283	15.3929	9.0337	10.3759	0	0	8.16709	27.7193	19.2398
Prtn3	1.81675	0	1.59854	4.39796	3.01123	0	3.99297	21.3268	13.884	0	0
Myo7a	3.63351	6.94927	0	7.69643	9.0337	4.53948	0.570425	0	0	12.9357	7.44766
Odf3b	60.8612	69.4927	55.9488	2.19898	1.50562	0	2.85212	11.7297	4.90025	0	0
Tmprss2	270.696	173.732	196.62	0	1.50562	0.648497	402.15	235.661	236.845	1105.08	489.684
Ptprk	63.5864	46.9076	55.9488	34.0842	36.1348	43.4493	89.5567	94.9042	102.905	297.52	142.747
4833427G06Rik	21.801	34.7463	19.1824	2.19898	0	0	3.99297	11.7297	5.71696	0	0
Ccdc19	106.28	132.036	54.3503	4.39796	6.02247	2.59399	3.42255	5.33169	8.98379	0	0
Ccdc24	50.8691	60.8061	28.7737	5.49745	9.0337	3.24248	5.13382	33.0565	11.4339	0	1.86192
Ccdc96	42.6937	29.5344	36.7664	2.19898	1.50562	2.59399	5.13382	5.33169	6.53367	0	0
Pon2	146.249	213.69	166.248	38.4821	46.6741	51.8797	53.6199	67.1793	49.8192	195.883	86.2688
Marcks	620.421	653.231	1043.84	270.474	308.651	312.575	524.791	199.405	236.845	139.52	98.6816
Glcci1	63.5864	33.009	55.9488	82.4617	43.6629	66.7952	30.8029	28.7911	38.3853	3.6959	13.6541
Rpl27a	3033.07	3439.89	3241.83	3412.82	4343.7	4104.98	2714.65	3662.87	2916.47	7651.44	4190.55
Cox6b2	22.7094	12.1612	20.781	56.074	27.1011	31.7763	6.27467	18.1278	21.2344	0.923976	2.48255
Wipf3	42.6937	36.4837	51.1532	46.1786	46.6741	44.0978	2.2817	3.19902	11.4339	0	0
Dpy19l1	59.9529	53.8568	52.7517	160.525	109.91	115.432	44.4931	29.8575	39.202	8.31578	19.2398
Klf5	60.8612	95.5524	91.1166	1.09949	3.01123	1.29699	70.1623	119.43	95.5549	342.795	165.711
Rsph4a	73.5785	118.138	41.562	0	0	0.648497	5.13382	10.6634	3.26683	0	0
Map7d2	3.63351	5.21195	3.19707	8.79592	3.01123	5.83647	11.9789	12.7961	16.3342	0	0.620639
Bmf	16.3508	13.8985	23.9781	5.49745	3.01123	4.53948	0	0	0	9.23976	1.24128
Hoxc4	24.5262	27.7971	36.7664	20.8903	12.0449	13.6184	0	2.13268	7.35038	12.0117	34.1351
Fblim1	19.9843	24.3224	22.3795	20.8903	13.5505	8.43046	39.9297	44.7862	51.4526	6.46783	18.6192
Cby1	99.9214	137.248	99.1093	93.4566	67.7527	55.1222	84.9933	154.619	100.455	40.6549	52.7543
Akap7	29.9764	34.7463	44.759	40.6811	46.6741	47.9888	20.5353	17.0614	20.4177	56.3625	38.4796
Lrp2	13.6256	8.68658	11.1898	3.29847	4.51685	5.83647	0.570425	0	1.63342	0.923976	35.997
Mesdc1	62.678	76.4419	86.321	140.735	130.989	125.16	135.761	94.9042	91.4714	453.672	142.126
mtCo1	5865.39	4737.66	6036.08	2218.77	3913.1	3538.2	12264.7	11831	9294.14	5811.81	6102.12
Pigr	10.9005	6.94927	1.59854	0	0	0	3.42255	8.53071	0	1587.39	6.20639
Rhog	30.8848	31.2717	31.9707	59.3724	51.191	55.7707	19.9649	31.9902	20.4177	55.4385	50.8924
Nfkbiz	11.8089	3.47463	3.19707	64.8699	43.6629	67.4437	20.5353	23.4595	15.5175	102.561	39.7209
AI848285	20.8927	45.1702	35.1678	3.29847	4.51685	1.94549	8.55637	4.26536	4.08354	0	0
Dclk2	1.81675	17.3732	4.79561	27.4872	13.5505	25.2914	8.55637	4.26536	7.35038	0	0
Ncam1	117.181	116.4	254.167	23.0893	13.5505	13.6184	6.27467	5.33169	10.6172	12.9357	54.6162
Ror2	19.9843	17.3732	22.3795	18.6913	21.0786	20.1034	0	0	0	8.31578	0.620639
1110004E09Rik	312.482	350.938	289.335	100.054	90.337	86.8986	237.297	285.779	181.309	148.76	91.2339
Fgf9	3.63351	5.21195	7.99269	7.69643	13.5505	9.72745	0.570425	0	3.26683	48.9707	1.86192
Fam213a	74.4869	52.1195	49.5546	1.09949	4.51685	3.24248	598.376	396.678	472.874	263.333	101.164
Car9	11.8089	17.3732	1.59854	9.89541	13.5505	2.59399	2.85212	18.1278	4.08354	193.111	13.6541
Espl1	6.35864	12.1612	12.7883	95.6556	94.8538	78.4681	2.2817	2.13268	1.63342	20.3275	4.96511
Fam3c	164.416	191.105	225.394	65.9694	87.3257	88.8441	232.163	184.477	159.258	13.8596	93.0958
Pfdn2	277.055	331.828	415.62	275.972	255.955	261.993	412.417	469.189	553.728	892.561	742.905
Runx1t1	44.5105	34.7463	62.3429	36.2832	37.6404	29.8309	0	0	0	7.39181	0.620639
Fam183b	134.44	171.994	81.5254	2.19898	4.51685	2.59399	5.70425	4.26536	4.90025	0	0
Hoxd9	5.45026	1.73732	3.19707	36.2832	19.573	20.1034	5.70425	1.06634	13.884	0	0
Dsg2	82.6623	102.502	78.3283	19.7908	37.6404	25.9399	93.5497	110.899	91.4714	346.491	145.229
Ctsb	1166.36	1209.17	2050.92	359.533	304.134	270.423	3777.92	2579.47	1982.15	437.965	1456.02
Fxyd1	124.448	118.138	147.065	115.446	75.2808	79.1166	0	0	0	0	5.58575
Rasgef1b	9.99214	15.6359	14.3868	181.416	200.247	201.683	10.8381	23.4595	18.7843	125.661	21.1017
Ccdc147	115.364	161.57	59.1459	1.09949	1.50562	0	0	11.7297	13.884	0	0
Prr13	690.366	689.715	685.772	378.224	332.741	303.497	552.742	772.029	672.968	1499.61	908.615
Ptpra	98.1047	105.976	121.489	75.8648	60.2247	75.2256	51.3382	50.1179	51.4526	93.3216	91.2339
Epb4.1l2	59.0445	48.6449	57.5473	97.8546	73.7752	71.9831	14.831	20.2604	31.0349	72.9941	41.5828
Sugp1	19.0759	12.1612	25.5766	23.0893	19.573	20.7519	7.41552	7.46437	7.35038	22.1754	25.4462
Zbtb7c	35.4267	22.5851	22.3795	25.2883	28.6067	18.8064	4.5634	1.06634	2.45013	26.7953	7.44766
Cyp2d22	34.5183	55.5941	44.759	35.1837	45.1685	29.8309	4.5634	101.302	99.6384	0	11.7921
Gbe1	67.2199	85.1285	51.1532	29.6862	30.1123	23.3459	29.0917	41.5872	42.4688	165.392	57.0988
Rmnd5b	96.2879	102.502	132.679	138.536	168.629	143.318	128.916	186.609	115.156	53.5906	82.545
Atp11a	171.683	140.723	155.058	43.9796	42.1573	24.6429	38.2185	30.9238	35.9352	10.1637	16.7572
Col15a1	147.157	154.621	314.912	82.4617	73.7752	49.2858	0	0	0	24.9473	0
Nxn	138.982	166.782	137.474	94.5561	63.2359	53.8252	54.7608	70.3784	57.1696	26.7953	27.9287
Tmtc1	33.6099	17.3732	39.9634	49.477	48.1797	50.5828	3.42255	2.13268	9.8005	0	0
Entpd3	257.979	180.681	52.7517	0	0	0	3.42255	11.7297	3.26683	62.8304	17.9985
Map9	15.4424	27.7971	27.1751	9.89541	9.0337	13.6184	10.2676	10.6634	10.6172	0.923976	0.620639
Chst4	5.45026	3.47463	4.79561	9.89541	6.02247	5.83647	0	0	0	19.4035	0
Kbtbd11	17.2592	26.0598	15.9854	2.19898	0	0.648497	7.41552	20.2604	14.7008	112.725	27.9287
Hmgb1	1045.54	1103.2	1165.33	1827.35	1407.75	1416.97	785.475	808.285	708.903	1282.48	1081.15
Tmem55a	81.7539	72.9673	95.9122	43.9796	49.6853	61.6072	99.2539	90.6388	71.8704	46.1988	40.9622
Comp	0	1.73732	0	7.69643	49.6853	20.1034	6.8451	52.2506	64.52	0	4.96511
Gramd3	176.225	187.63	91.1166	25.2883	45.1685	27.8854	231.022	414.806	316.883	157.076	50.2717
Rps9	2254.59	2289.78	2755.88	2513.43	2601.71	2560.91	2394.07	2586.94	2385.61	6100.09	3062.85
Vdac2	345.183	340.514	406.028	283.668	296.606	306.091	486.002	493.715	513.71	1109.69	642.361
Chpt1	192.576	185.893	182.233	28.5867	22.5842	36.3158	480.298	194.074	160.892	81.3099	116.68
Ctnnal1	62.678	26.0598	27.1751	26.3877	21.0786	23.3459	115.796	158.884	147.008	22.1754	66.4083
Cftr	43.6021	48.6449	63.9415	3.29847	18.0674	11.6729	16.5423	10.6634	49.8192	0	5.58575
Leng9	6.35864	8.68658	7.99269	21.9898	28.6067	20.7519	2.2817	4.26536	0.816709	15.7076	9.93022
Sox21	9.99214	12.1612	1.59854	0	0	0	0	1.06634	0	1.84795	36.6177
Rps4x	1072.79	1019.8	1155.74	1599.76	1376.13	1448.74	1035.89	1054.61	1005.37	1950.51	1314.51
Igfbp3	30.8848	60.8061	17.5839	3.29847	6.02247	3.24248	2.2817	4.26536	2.45013	36.959	6.82703
Kcnab1	12.7173	12.1612	6.39415	46.1786	30.1123	36.9643	0	0	0	0	7.44766
Cerk	7.26701	5.21195	4.79561	6.59694	7.52808	7.13347	2.2817	2.13268	4.08354	26.7953	9.30958
Arhgef3	41.7853	45.1702	57.5473	48.3775	31.6179	33.0733	142.606	135.425	167.425	54.5146	87.5101
Gt(ROSA)26Sor	30.8848	39.9583	27.1751	28.5867	24.0899	40.2068	29.6621	31.9902	29.4015	167.24	40.9622
Slc34a2	30.8848	27.7971	28.7737	0	0	0	67.8806	73.5774	112.706	0	22.343
Wdr78	133.531	194.579	143.868	12.0944	10.5393	5.83647	22.2466	34.1228	26.1347	11.0877	8.0683
1700007K13Rik	75.3953	92.0778	57.5473	8.79592	7.52808	5.83647	10.2676	23.4595	18.7843	2.77193	4.96511
Chn1	6.35864	1.73732	9.59122	6.59694	4.51685	5.83647	40.5002	22.3931	21.2344	5.54385	6.82703
Mprip	62.678	79.9166	76.7298	79.1632	87.3257	97.923	59.3242	51.1843	48.1858	98.8654	95.5784
Rnase1	29.0681	31.2717	17.5839	6.59694	10.5393	10.3759	5.13382	2.13268	11.4339	23.0994	28.5494

## Sheet: Fig.2b,c
Figure 2b. Normalized reads for well-known oviductal genes
Gene	Oviduct-tissue 1	Ociduct-tissue 2	Oviduct-tissue 3	OSE-tissue 1	OSE-tissue 2	OSE-tissue 3	Oviduct-org 1	Oviduct-org 2	Oviduct org 3	OSE-org 1	OSE-org 2
Dnali1	71.4161	90.0993	67.8472	0	1.64615	0.720631	4.7475	19.7646	14.2374	0	0
Pax2	33.1934	28.7551	38.2728	1.19831	0	1.44126	23.144	15.3725	9.21244	0	0
Foxj1	249.454	308.638	139.174	0	0	1.44126	67.0584	81.2545	59.4621	0.956917	6.95943
Pax8	251.465	220.456	273.129	1.19831	4.93845	2.88252	216.011	214.116	237.848	54.5443	224.6
Ovgp1	154376	166375	103585	167.763	116.877	89.3582	28548.5	25819.2	18680.3	23.9229	4049.75
Figure 2c. Genes in the motile cilium assembly genelist

## Sheet: Fig.2d
Figure 2d. qPCR raw data
Gene	Samples	1st replicate	2nd replicate	STDEV	IF	Average
βAct (housekeeping)	Oviduct_org #1 control	18.1202	18.0944	0.0182381	0	18.1073
	Oviduct_org #1 +DAPT(1)	18.4063	18.0998	0.216724	0	18.2531
	Oviduct_org #1 +DAPT(2)	18.2931	17.5685	0.512341	0	17.9308
	Oviduct_org #2 control	17.6876	17.3795	0.217888	0	17.5336
	Oviduct_org #2 +DAPT(1)	17.7489	17.658	0.064243	0	17.7035
	Oviduct_org #2 +DAPT(2)	17.8436	17.8204	0.0164064	0	17.832
	Oviduct_org #3 control	18.2567	18.0613	0.13814	0	18.159
	Oviduct_org #3 +DAPT(1)	18.34	18.6852	0.244096	0	18.5126
	Oviduct_org #3 +DAPT(2)	18.4771	18.1419	0.236981	0	18.3095
	OSE_org #1 control	18.4122	18.2574	0.109447	0	18.3348
	OSE_org #1 +DAPT(1)	18.2036	18.0954	0.0764564	0	18.1495
	OSE_org #1 +DAPT(2)	18.2666	18.1466	0.0848281	0	18.2066
	OSE_org #2 control	17.4053	17.1636	0.170897	0	17.2844
	OSE_org #2 +DAPT(1)	17.2713	17.0978	0.122718	0	17.1845
	OSE_org #2 +DAPT(2)	17.1831	16.8539	0.232794	0	17.0185
	OSE_org #3 control	18.4122	18.2574	0.109447	0	18.3348
	OSE_org #3 +DAPT(1)	18.2036	18.0954	0.0764564	0	18.1495
	OSE_org #3 +DAPT(2)	18.2666	18.1466	0.0848281	0	18.2066
							Average βACT	Gene-βAct	Gene-βAct (average of replicates)	Reference (Control)	ddCt	log(ddCt)	ST.DEV	SQRT(n)	ST.ERROR
Pax8	Oviduct_org #1 control	22.1359	21.9754	0.113488	0	22.0556	18.1073	3.9483	3.90353	3.90353	0	1	0.157316	1.73205	0.0908262
	Oviduct_org #1 +DAPT(1)	22.3606	22.33	0.0216196	0	22.3453	18.2531	4.09218	3.9778	3.90353	0.0742636	0.949827	0.326741	1.73205	0.188644
	Oviduct_org #1 +DAPT(2)	22.2272	21.9105	0.223924	0	22.0688	17.9308	4.13803	4.76948	3.90353	0.86595	0.548685	0.154436	1.41421	0.109203
	Oviduct_org #2 control	21.6397	21.4947	0.102534	0	21.5672	17.5336	4.03361	5.3511	3.90353	1.44757	0.366639	0.374179	1.73205	0.216032
	Oviduct_org #2 +DAPT(1)	22.1575	21.905	0.178512	0	22.0313	17.7035	4.3278
	Oviduct_org #2 +DAPT(2)	22.0442	21.7868	0.182004	0	21.9155	17.832	4.0835
	Oviduct_org #3 control	22.0339	21.7415	0.206728	0	21.8877	18.159	3.72868
	Oviduct_org #3 +DAPT(1)	21.9863	21.8291	0.111162	0	21.9077	18.5126	3.39506
	Oviduct_org #3 +DAPT(2)	22.2605	22.0189	0.170869	0	22.1397	18.3095	3.83021
	OSE_org #1 control	23.2935	23.1618	0.0931781	0	23.2276	18.3348	4.89284
	OSE_org #1 +DAPT(1)	22.5455	22.7536	0.147103	0	22.6496	18.1495	4.50006
	OSE_org #1 +DAPT(2)	22.6585	23.0535	0.279323	0	22.856	18.2066	4.64942
	OSE_org #2 control	21.8908	22.027	0.0963046	0	21.9589	17.2844	4.67444
	OSE_org #2 +DAPT(1)	22.3054	22.1964	0.077047	0	22.2509	17.1845	5.06638
	OSE_org #2 +DAPT(2)	22.3064	22.3573	0.0360199	0	22.3318	17.0185	5.31335
	OSE_org #3 control	23.4117	22.7403	0.474731	0	23.076	18.3348	4.74117
	OSE_org #3 +DAPT(1)	24.6684	24.5007	0.118643	0	24.5846	18.1495	6.43505
	OSE_org #3 +DAPT(2)	24.2918	24.4061	0.0808729	0	24.3489	18.2066	6.14234
									Gene-βAct (average of replicates)	Reference (Control)	ddCt	log(ddCt)	ST.DEV	SQRT(n)	ST.ERROR
Foxj1	Oviduct_org #1 control	22.8272	22.1247	0.49671	0	22.476	18.1073	4.36862	4.4162	4.4162	0	1	0.880254	1.73205	0.508215
	Oviduct_org #1 +DAPT(1)	20.8849	20.8555	0.0208215	0	20.8702	18.2531	2.61711	2.76111	4.4162	-1.65509	3.14943	0.42866	1.73205	0.247487
	Oviduct_org #1 +DAPT(2)	20.4162	20.2556	0.113597	0	20.3359	17.9308	2.40512	7.95053	4.4162	3.53433	0.0863099	0.153806	1.73205	0.0888001
	Oviduct_org #2 control	21.122	21.0665	0.0392791	0	21.0943	17.5336	3.56071	8.02499	4.4162	3.60879	0.0819685	0.932926	2	0.466463
	Oviduct_org #2 +DAPT(1)	20.4887	20.3532	0.0957766	0	20.421	17.7035	2.7175
	Oviduct_org #2 +DAPT(2)	20.2847	20.4642	0.126899	0	20.3745	17.832	2.54243
	Oviduct_org #3 control	23.5628	23.3938	0.119549	0	23.4783	18.159	5.31928
	Oviduct_org #3 +DAPT(1)	21.2163	21.165	0.0362954	0	21.1907	18.5126	2.67801
	Oviduct_org #3 +DAPT(2)	21.9135	21.9185	0.00355793	0	21.916	18.3095	3.60648
	OSE_org #1 control	26.3722	26.4159	0.030916	0	26.3941	18.3348	8.05929
	OSE_org #1 +DAPT(1)	25.5834	25.8203	0.167577	0	25.7018	18.1495	7.55235
	OSE_org #1 +DAPT(2)	25.3183	25.1381	0.127431	0	25.2282	18.2066	7.02157
	OSE_org #2 control	25.1264	25.1261	0.000226632	0	25.1262	17.2844	7.84177
	OSE_org #2 +DAPT(1)	25.5329	25.5988	0.0465708	0	25.5658	17.1845	8.38129
	OSE_org #2 +DAPT(2)	26.1781	26.1484	0.0210375	0	26.1632	17.0185	9.14474
	OSE_org #3 control	25.802	26.6087	0.570458	0	26.2054	18.3348	7.87057
	OSE_org #3 +DAPT(1)	27.4833	26.8765	0.429121	0	27.1799	18.1495	9.03039
	OSE_org #3 +DAPT(2)	26.9858	27.1439	0.111805	0	27.0649	18.2066	8.85827
									Gene-βAct (average of replicates)	Reference (Control)	ddCt	log(ddCt)	ST.DEV	SQRT(n)	ST.ERROR
Dnah5	Oviduct_org #1 control	25.6745	25.4212	0.179071	0	25.5479	18.1073	7.44053	7.88452	7.88452	0	1	0.857525	1.73205	0.495092
	Oviduct_org #1 +DAPT(1)	22.8322	22.8927	0.042822	0	22.8625	18.2531	4.60937	5.56771	7.88452	-2.3168	4.98227	0.862937	1.73205	0.498217
	Oviduct_org #1 +DAPT(2)	22.0901	22.9404	0.601256	0	22.5152	17.9308	4.58442	16.0099	7.88452	8.12535	0.00358118	0.74278	1.41421	0.525225
	Oviduct_org #2 control	25.1456	24.6016	0.384701	0	24.8736	17.5336	7.34003	16.1545	7.88452	8.26994	0.00323966	0.693897	2	0.346949
	Oviduct_org #2 +DAPT(1)	23.2296	23.1507	0.055763	0	23.1901	17.7035	5.4867
	Oviduct_org #2 +DAPT(2)	24.0496	24.1385	0.0628459	0	24.094	17.832	6.26197
	Oviduct_org #3 control	26.9506	27.1134	0.115083	0	27.032	18.159	8.873
	Oviduct_org #3 +DAPT(1)	23.9959	24.5266	0.375217	0	24.2613	18.5126	5.74862
	Oviduct_org #3 +DAPT(2)	24.8358	25.2135	0.267068	0	25.0247	18.3095	6.7152
	OSE_org #1 control	34.0355	33.6034	0.305572	0	33.8194	18.3348	15.4846
	OSE_org #1 +DAPT(1)	33.5902	34.2106	0.438737	0	33.9004	18.1495	15.7509
	OSE_org #1 +DAPT(2)	33.9513	33.4732	0.338114	0	33.7123	18.2066	15.5057
	OSE_org #2 control	33.7685	33.8706	0.0721665	0	33.8195	17.2844	16.5351
	OSE_org #2 +DAPT(1)	33.3455	33.6015	0.181035	0	33.4735	17.1845	16.2889
	OSE_org #2 +DAPT(2)	33.759	34.4228	0.46935	0	34.0909	17.0185	17.0724
	OSE_org #3 control	32.4551	33.0515	0.421767	0	32.7533	18.3348	14.4185
	OSE_org #3 +DAPT(1)	30.4934	30.1827	0.2197	0	30.3381	18.1495	12.1886
	OSE_org #3 +DAPT(2)	29.8701	29.5386	0.234456	0	29.7044	18.2066	11.4977
									Gene-βAct (average of replicates)	Reference (Control)	ddCt	log(ddCt)	ST.DEV	SQRT(n)	ST.ERROR
Trp73	Oviduct_org #1 control	29.7944	29.6764	0.0834734	0	29.7354	18.1073	11.628	11.7606	11.7606	0	1	0.286826	1.73205	0.165599
	Oviduct_org #1 +DAPT(1)	27.3677	26.4682	0.636073	0	26.918	18.2531	8.66487	9.4357	11.7606	-2.32487	5.01022	0.455644	1.73205	0.263066
	Oviduct_org #1 +DAPT(2)	27.2912	27.2497	0.0293619	0	27.2704	17.9308	9.33966	13.7431	11.7606	1.98258	0.253037	0.258969	1.41421	0.183119
	Oviduct_org #2 control	29.1066	29.0885	0.0127892	0	29.0975	17.5336	11.564	13.4185	11.7606	1.65792	0.316897	0.508771	2	0.254385
	Oviduct_org #2 +DAPT(1)	27.7587	27.2968	0.326574	0	27.5277	17.7035	9.82429
	Oviduct_org #2 +DAPT(2)	27.7827	27.7948	0.00855479	0	27.7887	17.832	9.9567
	Oviduct_org #3 control	30.1092	30.3882	0.197316	0	30.2487	18.159	12.0897
	Oviduct_org #3 +DAPT(1)	27.9646	27.739	0.1595	0	27.8518	18.5126	9.33917
	Oviduct_org #3 +DAPT(2)	27.7066	27.8913	0.130642	0	27.799	18.3095	9.48947
	OSE_org #1 control	31.9933	31.7964	0.139218	0	31.8948	18.3348	13.56
	OSE_org #1 +DAPT(1)	31.2993	31.062	0.167831	0	31.1807	18.1495	13.0312
	OSE_org #1 +DAPT(2)	31.0786	31.1911	0.0795182	0	31.1349	18.2066	12.9283
	OSE_org #2 control	31.1768	31.2447	0.0480075	0	31.2107	17.2844	13.9263
	OSE_org #2 +DAPT(1)	31.1001	30.9349	0.116859	0	31.0175	17.1845	13.8329
	OSE_org #2 +DAPT(2)	31.343	30.9001	0.313233	0	30.9001	17.0185	13.8816
	OSE_org #3 control	31.2418	30.2891	0.673654	0	30.2891	18.3348	11.9543
	OSE_org #3 +DAPT(1)	31.1691	30.6634	0.35757	0	30.6634	18.1495	12.5139
	OSE_org #3 +DAPT(2)	30.4544	30.3324	0.086217	0	30.3324	18.2066	12.1258

## Sheet: Fig.3e,f
Figure 3e. Karyotyping of oviductal mutants (number of chromosomes per spread)										Figure 3f. Karyotyping of OSE mutants (number of chromosomes per spread)
Ovi wt	Ovi-T1	Ovi-T2	Ovi-TB1	Ovi-TB2	Ovi-TBN1	Ovi-TBN2	Ovi-TBP1	Ovi-TBP2		OSE wt	OSE-T1	OSE-T2	OSE-TB1	OSE-TBN1	OSE-TBN2	OSE-TBP1	OSE-TBP2
38	39	40	40	37	42	38	41	38		38	47	37	61	65	59	56	53
38	36	40	38	37	39	39	37	20		38	61	50	51	70	35	60	88
39	38	39	37	38	37	39	40	40		39	47	23	45	67	48	59	56
39	37	42	40	36	36	41	39	31		39	53	36	52	68	58	57	47
39	37	42	38	37	36	39	18	69		39	45	73	40	68	58	59	54
39	37	71	39	28	40	37	49	69		39	52	34	44	64	59	50	52
39	37	42	39	37	37	37	45	41		39	42	63	62	56	38	53	109
39	38	38	41	39	40	37	72	39		39	54	71	58	71	183	57	113
39	36	38	38	40	38	38	22	40		39	48	27	59	72	55	60	57
39	38	40	41	38	32	36	38	33		39	54	34	62	38	63	55	59
39	39	41	38	39	39	38	40	38		39	53	37	59	71	40	56	52
39	38	40	39	37	39	40	50	37		39	56	62	60	65	61	53	109
39	36	40	39	39	35	35	29	41		39	58	37	60	57	60	61	52
39	36	40	40	39	32	39	30	42		39	51	23	58	73	48	57	52
39	37	41	38	38	39	39	35	39		39	42	69	60	65	55	58	74
39	38	41	37	39	33	39	22	39		39	53	76	56	66	46	58	57
39	39	41	39	39	38	41	38	38		39	60	55	40	73	117	51	47
39	39	39	40	40	39	37	39	62		39	51	36	53	69		56	54
39	39	40	40	37	40	40		35		39	39	33	58	64		59	56
40	40	41	39	39	39	38		32		40		34	58	69		58	97
40	40	33	39	39	39	39		35		40		75	57	65		55	58
40	40	41	41		39	35		74		40		71	66	67		60	58
40	40	40			39	37				40		34		70		52	57
40	40	40			39	34				40		35		72		58	57
40	41	38			38	37				40		38		61		57	56
40	41	40			39	37				40		46		63		60	49
40	42	41			39	39				40		69		69		58	56
40	42	40			38	38				40		73		68		58	51
40		38			37	38				40		75		67		58
40		40			39	36				40		39		62		56
40		40			39	35				40		36		70		61
40		37			40	41				40		39		66		56
40		41			38	38				40		37		70		125
40		38			34	38				40		72		64
41		40			31	39				41		74		70
		39			37	38						38		72
		39			37	38						37
		38				40						38
		40				38						37
						37						33
						36						58
						39						75
						39						38
						40						28
						38
						40
						39
						39
						39
						39
						38
						39
						39
						39
						37
						37
						35
						38

## Sheet: Fig.5c
Figure 5c. Karyotyping of oviductal tumor-derived organoids (number of chromosomes per spread)
Original Ovi-TBPclone	T1-mes	T2-epi	T3-mes	T4-epi
41	66	68	102	41
37	39	75	40	73
40	132	68	102	162
39	73	57	66	76
18	69	77	102	70
49	134	40	181	83
45	70	76	39	74
72	72	69	101	69
22	42	80	145	38
38	18	68	82	41
40	68	70	99	41
50	71	71	77	64
29	70	69	95	140
30	56	62	108	148
35	49	67	100	82
22	66	74	106	57
38	67	69	88	67
39	21	131	98	61
	35	63	101	74
	69	69	135	129
	69	68	85	67
	65	73	40	56
	68	69	84	69
	64	74	48	74
	58	70		70
	72	68		68
	70	90		90
	71	67		67
	65	74		74
	71	68		68
	65	78		78
	107	72		72
	71	74		74
	60	141		141
	48	136		136
	138	67		67
	131	71		71
	69	129		129
	57	66		66
	70	69		69
	58	66		66
	72	70		70
	48	66		66
	66	74		74
		65		65

## Sheet: Fig.5d-g
Figure 5d-g. Normalized RNA-seq data underlying the figures.								Figure 5e. Significantly differentially expressed genes on the volcanoplot (padj < 0.05, abs(Log2FoldChange) >2)
(Genes displayed on Figure 5g have been highlighted in yellow)								(364 genes up-regulated, 96 genes down-regulated)
Gene	Original_clone	T1_mes	T2_epi	T3_mes	T4_epi			Gene	baseMean	log2FoldChange	lfcSE	stat	pvalue	padj
0610007P14Rik	53.0367	100.807	105.554	51.9843	120.057			Rcn3	118.781	10.3291	1.59254	6.4859	8.82011e-11	1.69483e-08
0610009B22Rik	53.0367	20.8879	38.9885	26.4825	44.2834			Zeb2	107.1	8.73571	1.6556	5.27646	1.31701e-07	1.32235e-05
0610009D07Rik	127.067	175.277	165.463	128.489	161.388			Podnl1	36.0678	8.60967	1.64505	5.23368	1.66172e-07	1.63893e-05
0610009L18Rik	3.31479	4.54085	0	0	0.984076			Twist2	29.9689	8.34242	1.67097	4.99256	5.95834e-07	4.88277e-05
0610009O20Rik	13.2592	27.2451	14.2641	17.655	16.7293			Emilin1	29.5632	8.32197	1.76727	4.70893	2.49017e-06	0.000179051
0610010F05Rik	16.574	17.2552	32.3319	29.425	15.7452			Mmp16	28.6624	8.27736	1.93075	4.28713	1.80998e-05	0.000998627
0610010K14Rik	111.598	200.706	95.0939	175.569	154.5			Snai1	28.0971	8.24877	1.7217	4.79106	1.65903e-06	0.000124931
0610011F06Rik	61.8761	66.2964	32.3319	35.3101	62.9808			Rgs17	25.6417	8.11906	1.84823	4.39289	1.11854e-05	0.000670223
0610012G03Rik	298.331	97.1742	212.059	84.3518	171.229			Acpp	25.4879	8.10839	1.71351	4.73203	2.22289e-06	0.000160871
0610030E20Rik	22.0986	37.235	25.6753	42.1759	25.586			Hsd11b1	25.2466	8.09643	1.74352	4.64374	3.42164e-06	0.000239838
0610031J06Rik	120.437	108.072	86.5354	145.164	129.898			Ednra	25.1429	8.08826	1.95484	4.13756	3.51013e-05	0.00177015
0610037L13Rik	7.73451	7.26536	5.70563	13.7317	11.8089			Ddr2	136.347	8.08467	1.17223	6.89685	5.31689e-12	1.35446e-09
0610040B10Rik	1.10493	1.81634	0.950939	0.980835	1.96815			Mme	23.0297	7.96161	1.78644	4.4567	8.32324e-06	0.000524082
0610040F04Rik	0	0	0	0	1.96815			Radil	22.5355	7.93224	1.73548	4.57064	4.86232e-06	0.000322563
0610040J01Rik	93.9191	19.0716	92.241	3.92334	95.4553			Dpysl3	21.5627	7.86649	1.93208	4.07151	4.67084e-05	0.00223419
0610043K17Rik	1.10493	0	0	3.92334	0			Wisp2	21.1685	7.83987	1.85081	4.23591	2.27623e-05	0.0012023
1110001A16Rik	40.8824	43.5922	29.4791	48.0609	51.1719			Serpine2	20.806	7.8172	1.76158	4.43761	9.09627e-06	0.000564378
1110001J03Rik	30.9381	43.5922	58.9582	38.2526	39.363			Mitf	20.7138	7.80881	1.78223	4.38149	1.1787e-05	0.000702494
1110004E09Rik	77.3451	48.133	115.064	60.8118	78.726			Apbb1	19.763	7.74093	1.80276	4.29394	1.75532e-05	0.000976145
1110004F10Rik	158.005	229.767	226.323	220.688	208.624			Col6a3	159.387	7.71636	1.09068	7.07479	1.49678e-12	4.50854e-10
1110006O24Rik	4.41972	1.81634	0.950939	16.6742	1.96815			Fut10	18.9641	7.68152	1.79528	4.27874	1.87958e-05	0.00102686
1110007C09Rik	112.703	249.747	131.23	150.068	173.197			Fam101a	17.1432	7.53552	1.87806	4.0124	6.01045e-05	0.0027771
1110008J03Rik	4.41972	3.63268	7.60751	5.88501	7.8726			Gnao1	45.4447	7.48795	1.80889	4.13953	3.48014e-05	0.00176579
1110008L16Rik	18.7838	24.5206	15.215	9.80835	16.7293			Adamts14	16.4664	7.47889	1.79059	4.17678	2.95664e-05	0.00152554
1110008P14Rik	466.281	860.037	303.349	233.439	500.894			Lama4	16.4471	7.47868	1.96269	3.81042	0.000138733	0.00549173
1110012L19Rik	13.2592	18.1634	18.0678	54.9268	14.7611			Krt23	16.1943	7.45634	1.98377	3.75868	0.000170814	0.00656457
1110018G07Rik	80.6599	59.9392	62.7619	46.0992	56.0923			Murc	15.2618	7.36764	1.9846	3.71241	0.000205296	0.00756347
1110019D14Rik	3.31479	4.54085	0	3.92334	4.92038			Slc7a2	41.352	7.35439	1.61837	4.54433	5.51107e-06	0.000363437
1110020A21Rik	1.10493	0	0	2.9425	2.95223			Pcdhb22	15.0696	7.34937	2.05247	3.58074	0.000342628	0.0112643
1110028F11Rik	2.20986	0	0	0	0			Tmem26	15.0301	7.34714	1.81603	4.04571	5.21649e-05	0.00246346
1110032A03Rik	20.9937	25.4288	21.8716	12.7509	16.7293			Cadps	14.8773	7.33097	2.17012	3.37814	0.000729786	0.0208017
1110034G24Rik	11.0493	1.81634	6.65657	3.92334	4.92038			Clmp	14.5542	7.29954	1.87324	3.89674	9.74972e-05	0.00424455
1110035M17Rik	4.41972	0	0	0	4.92038			Pde1a	14.534	7.29761	1.86635	3.9101	9.22591e-05	0.00403226
1110037F02Rik	18.7838	33.6023	18.0678	40.2142	25.586			Armcx2	14.1188	7.25543	2.17986	3.32839	0.000873506	0.0238025
1110038B12Rik	57.4564	87.1843	129.328	53.9459	75.7738			Kirrel3	37.3336	7.20248	1.7988	4.00405	6.2266e-05	0.00285578
1110038F14Rik	61.8761	79.919	58.0073	67.6776	72.8216			Mmp9	13.2813	7.17013	2.25941	3.17345	0.00150641	0.0371437
1110046J04Rik	1.10493	1.81634	2.85282	0.980835	0.984076			Tmem119	13.1996	7.16055	1.87008	3.82901	0.000128658	0.00521415
1110051M20Rik	12.1542	19.9797	10.4603	46.0992	25.586			Lsp1	13.0574	7.14301	1.89994	3.75959	0.000170191	0.00656325
1110054M08Rik	36.4627	8.17353	13.3131	20.5975	18.6974			Col5a2	12.866	7.12408	1.9084	3.73301	0.000189208	0.00708822
1110057K04Rik	88.3944	77.1945	44.6941	445.299	75.7738			Prkcdbp	175.538	7.12321	0.868468	8.20204	2.36333e-16	1.31697e-13
1110058L19Rik	112.703	87.1843	77.026	110.834	91.519			Dab2	35.0906	7.11544	1.62657	4.3745	1.2171e-05	0.00072152
1110059E24Rik	271.813	257.92	251.048	134.374	225.353			Lrrc17	12.7949	7.11518	1.86833	3.8083	0.000139923	0.00551041
1110059G10Rik	81.7648	55.3984	63.7129	160.857	97.4235			Il16	12.521	7.08193	2.0579	3.44134	0.000578836	0.017073
1110065P20Rik	1.10493	0.90817	0	0	0			Sncg	12.4613	7.07761	1.89377	3.73732	0.000185993	0.00700302
1190002F15Rik	17.6789	12.7144	14.2641	7.84668	19.6815			Inhba	12.4604	7.075	1.99949	3.5384	0.000402561	0.0128554
1190002N15Rik	137.011	39.0513	30.43	60.8118	114.153			Zeb1	66.529	7.03981	1.19303	5.90079	3.61757e-09	4.88194e-07
1190003J15Rik	396.67	175.277	128.377	61.7926	296.207			Pdgfra	264.66	7.03186	0.692746	10.1507	3.29012e-24	7.33368e-21
1190005I06Rik	3.31479	8.17353	2.85282	6.86584	0			Tceal8	65.687	7.02055	1.28922	5.44559	5.16338e-08	5.69761e-06
1190007I07Rik	4.41972	2.72451	1.90188	0	1.96815			Runx1t1	11.6211	6.97466	1.95968	3.55907	0.000372164	0.0120575
1200011I18Rik	92.8142	75.3781	114.113	83.371	95.4553			Ogfrl1	11.4596	6.95538	1.91008	3.64141	0.000271153	0.00926995
1200014J11Rik	59.6662	39.9595	38.9885	59.8309	42.3152			Nnmt	11.1356	6.91305	1.98051	3.49054	0.000482038	0.0146385
1300002E11Rik	15.469	3.63268	7.60751	6.86584	7.8726			Atp2b4	11.0961	6.91103	2.0278	3.40814	0.000654067	0.0190082
1300002K09Rik	1.10493	0	0.950939	0	0			Srpx2	10.975	6.89524	2.22339	3.10123	0.00192718	0.0444983
1300018J18Rik	1.10493	1.81634	0	0	0			C1s	10.802	6.86962	1.95105	3.52098	0.000429953	0.0134602
1500002O10Rik	17.6789	2.72451	6.65657	2.9425	9.84076			Sema5a	10.7818	6.86705	1.94525	3.53016	0.000415315	0.0131872
1500009L16Rik	2.20986	10.898	0	18.6359	0.984076			Pmp22	59.0744	6.86102	1.22549	5.59858	2.16114e-08	2.56233e-06
1500011B03Rik	30.9381	24.5206	37.0866	21.5784	54.1242			Zcchc24	87.3771	6.85313	1.03937	6.59351	4.29541e-11	8.86524e-09
1500011K16Rik	18.7838	21.7961	18.0678	1.96167	11.8089			Mmp2	199.776	6.82157	0.771501	8.84196	9.40571e-19	6.98844e-16
1500012F01Rik	150.271	108.072	103.652	54.9268	69.8694			P4ha3	57.3518	6.81134	1.52765	4.4587	8.24594e-06	0.000522165
1500015A07Rik	4.41972	2.72451	1.90188	2.9425	3.9363			Cacna2d1	57.0228	6.81019	1.2318	5.52864	3.22727e-08	3.6702e-06
1500015O10Rik	0	0.90817	0	16.6742	0			Nrn1	172.818	6.80415	2.08795	3.25878	0.00111894	0.0291113
1600002H07Rik	5.52465	17.2552	4.75469	3.92334	5.90445			Lgi2	10.3059	6.80096	2.1974	3.09501	0.00196809	0.0450398
1600002K03Rik	7.73451	3.63268	1.90188	2.9425	5.90445			Ank1	10.1646	6.7813	2.02746	3.34472	0.000823648	0.0227217
1600010M07Rik	0	0	1.90188	0	0			Col1a1	1032.06	6.77127	0.66027	10.2553	1.12023e-24	4.16164e-21
1600012H06Rik	139.221	64.4801	46.596	102.007	105.296			Emilin2	108.5	6.74651	0.912111	7.39659	1.39723e-13	5.19072e-11
1600014C10Rik	36.4627	40.8677	7.60751	64.7351	25.586			Crabp1	53.7782	6.74297	1.54758	4.35709	1.31802e-05	0.000767445
1600014C23Rik	14.3641	1.81634	4.75469	1.96167	31.4904			Loxl3	9.75024	6.72235	1.97264	3.40778	0.000654926	0.0190082
1600016N20Rik	5.52465	0	6.65657	0	6.88853			9130206I24Rik	9.73969	6.71943	2.11326	3.17964	0.00147457	0.0365201
1600020E01Rik	2.20986	9.98987	10.4603	3.92334	7.8726			Fgfr1	132.149	6.69918	0.883101	7.58597	3.29998e-14	1.36216e-11
1600029D21Rik	1520.38	1044.4	1548.13	97.1027	1294.06			Sod3	209.971	6.69742	0.705481	9.49341	2.236e-21	2.26547e-18
1600029O15Rik	0	0	1.90188	0	0.984076			Hao1	9.57816	6.6961	2.0005	3.34721	0.000816286	0.0225745
1700001L05Rik	14.3641	9.0817	11.4113	1.96167	20.6656			Sspn	26.2595	6.69113	1.73681	3.85254	0.000116899	0.00486134
1700001L19Rik	2.20986	0	0	0.980835	5.90445			Il2rg	9.52815	6.69086	2.02111	3.31048	0.000931345	0.0251763
1700001O22Rik	15.469	0.90817	0.950939	2.9425	6.88853			Lum	104.833	6.68864	0.993037	6.73554	1.6332e-11	3.71469e-09
1700003E16Rik	2.20986	0	0	0.980835	0			Capn6	25.8442	6.66645	1.86982	3.56528	0.000363462	0.0118444
1700007K09Rik	3.31479	0	1.90188	0	0			Prrx1	76.2952	6.65909	1.14285	5.82676	5.65129e-09	7.49805e-07
1700007L15Rik	3.31479	0	0.950939	0	0.984076			9830001H06Rik	51.3864	6.65574	1.30258	5.10968	3.22712e-07	2.9152e-05
1700008J07Rik	14.3641	4.54085	6.65657	5.88501	4.92038			Dse	50.9923	6.6522	1.24266	5.3532	8.64113e-08	8.83536e-06
1700009P17Rik	32.043	2.72451	14.2641	4.90417	4.92038			Col23a1	50.4078	6.64359	1.27936	5.1929	2.07039e-07	2.00647e-05
1700010I14Rik	4.41972	0	0	0.980835	9.84076			Bmper	76.1202	6.64325	1.0346	6.42108	1.35312e-10	2.40268e-08
1700011H14Rik	2.20986	2.72451	9.50939	0	3.9363			Flrt2	76.0174	6.64034	1.09714	6.05238	1.42719e-09	2.0929e-07
1700011J10Rik	35.3578	9.98987	24.7244	21.5784	16.7293			Fkbp10	25.1972	6.63713	1.72841	3.84003	0.000123021	0.0050593
1700012B15Rik	4.41972	8.17353	2.85282	2.9425	0.984076			Wnt6	9.19362	6.63632	2.08647	3.18064	0.0014695	0.0364757
1700012D01Rik	14.3641	6.35719	8.55845	2.9425	17.7134			Bgn	301.083	6.62307	0.806061	8.21659	2.09377e-16	1.22816e-13
1700013G23Rik	1.10493	0.90817	0.950939	0	0			2510009E07Rik	9.05229	6.6149	2.01227	3.28728	0.00101159	0.0269718
1700016C15Rik	9.94437	42.684	35.1847	0	34.4426			Layn	8.83983	6.58037	2.03452	3.23437	0.00121912	0.0313067
1700016G22Rik	0	0.90817	0	0	1.96815			Zfp9	8.64756	6.54825	2.07351	3.15805	0.00158829	0.0385571
1700016K19Rik	33.1479	25.4288	25.6753	0.980835	43.2993			Fn1	4301.35	6.52856	0.898269	7.26793	3.6504e-13	1.23284e-10
1700017B05Rik	56.3514	32.6941	59.9091	29.425	35.4267			Col12a1	22.8524	6.4972	1.74067	3.73258	0.000189528	0.00708822
1700018L02Rik	2.20986	0	4.75469	3.92334	0.984076			Grem1	8.32451	6.49615	2.08907	3.10959	0.00187349	0.043682
1700020D05Rik	1.10493	0	0	0.980835	0.984076			Col5a1	228.024	6.49543	0.765753	8.4824	2.20587e-17	1.3658e-14
1700020G17Rik	1.10493	0.90817	1.90188	0	0			Col6a2	845.608	6.48565	0.549604	11.8006	3.87598e-32	2.15989e-28
1700020I14Rik	37.5676	11.8062	27.5772	22.5592	16.7293			Gas1	1824.94	6.46116	0.635602	10.1654	2.82912e-24	7.33368e-21
1700020L24Rik	7.73451	1.81634	0.950939	0	0			Vegfc	8.10149	6.45455	2.07402	3.11209	0.00185766	0.0435866
1700021F05Rik	26.5183	35.4186	29.4791	50.0226	27.5541			Matn2	89.1809	6.45277	0.943015	6.8427	7.7712e-12	1.92467e-09
1700021K19Rik	56.3514	16.3471	16.166	30.4059	42.3152			Mxra8	177.974	6.45019	0.812791	7.93585	2.09064e-15	1.01305e-12
1700023F06Rik	3.31479	9.98987	0	0	6.88853			Ttc28	44.4587	6.44511	1.28354	5.02137	5.13034e-07	4.33164e-05
1700024P16Rik	12.1542	0.90817	3.80375	0	6.88853			S100a4	1662.7	6.44384	0.471942	13.6539	1.91432e-42	2.13351e-38
1700025G04Rik	192.258	94.4497	55.1544	169.684	67.9012			Col1a2	1726.75	6.42539	0.881507	7.28909	3.12059e-13	1.1219e-10
1700025K24Rik	1.10493	0	0	0	0.984076			Mgp	87.188	6.4195	0.955859	6.71595	1.8684e-11	4.083e-09
1700026D08Rik	3.31479	2.72451	0.950939	0	2.95223			Tiam2	7.82846	6.40534	2.07972	3.07991	0.00207061	0.0466201
1700026L06Rik	0	0	2.85282	0	0			Antxr1	43.0032	6.40457	1.23894	5.16939	2.34864e-07	2.23221e-05
1700028J19Rik	3.31479	0.90817	0	3.92334	0			Steap3	7.80827	6.40182	2.07535	3.08469	0.00203764	0.0464406
1700028K03Rik	6.62958	0	0	0	0			Fbln7	43.1128	6.39859	1.34692	4.75052	2.02893e-06	0.000149751
1700029F12Rik	0	0	0.950939	0.980835	0			Chst13	7.70732	6.38411	2.08061	3.06838	0.00215219	0.048165
1700029J07Rik	9.94437	5.44902	3.80375	4.90417	11.8089			Thbs2	5456.59	6.35973	0.892614	7.12484	1.04204e-12	3.31816e-10
1700030C10Rik	0	0	0.950939	0.980835	1.96815			Slc24a3	20.6874	6.3512	1.71719	3.69859	0.000216797	0.00789608
1700030J22Rik	0	1.81634	0.950939	0	0.984076			Adamts5	62.0276	6.34175	1.32848	4.7737	1.80875e-06	0.000135292
1700030K09Rik	3.31479	9.0817	7.60751	8.82751	5.90445			Fam5c	100.598	6.30957	1.10229	5.72403	1.04026e-08	1.30266e-06
1700034F02Rik	0	0	0	1.96167	0			Ptchd1	20.15	6.302	1.99335	3.16151	0.00156952	0.0384447
1700037C18Rik	3.31479	0.90817	3.80375	5.88501	9.84076			Spon2	79.0808	6.29577	1.16055	5.4248	5.80184e-08	6.06683e-06
1700037H04Rik	70.7155	93.5415	86.5354	51.0034	99.3916			Mustn1	417.432	6.28321	0.621891	10.1034	5.33644e-24	9.91244e-21
1700044C05Rik	1.10493	0	0.950939	0	0			Ppap2b	157.25	6.26945	0.8046	7.792	6.59562e-15	3.06284e-12
1700047E10Rik	6.62958	0	0	0	1.96815			Slc41a3	39.3808	6.2661	1.35574	4.62191	3.8023e-06	0.000264854
1700048O20Rik	2.20986	0	0	2.9425	0.984076			Dcn	884.913	6.26197	0.658554	9.50867	1.9312e-21	2.15232e-18
1700049G17Rik	7.73451	2.72451	3.80375	5.88501	3.9363			Sdc2	96.5389	6.24903	0.859225	7.27287	3.51927e-13	1.2257e-10
1700052K11Rik	3.31479	0	2.85282	0.980835	0			Gas6	19.4116	6.24711	2.02829	3.07998	0.00207012	0.0466201
1700052N19Rik	18.7838	24.5206	17.1169	15.6934	22.6337			Gfra2	19.13	6.23754	1.75206	3.56011	0.000370702	0.0120451
1700056E22Rik	5.52465	12.7144	3.80375	2.9425	8.85668			Sparc	2298.84	6.21113	0.690413	8.99624	2.33571e-19	1.85939e-16
1700066B19Rik	28.7282	9.0817	28.5282	0	26.57			Fgf7	91.3379	6.16374	0.885852	6.95798	3.45183e-12	9.86426e-10
1700066M21Rik	13.2592	11.8062	13.3131	0.980835	5.90445			Pcdh19	126.662	6.15338	0.819441	7.50924	5.94719e-14	2.36719e-11
1700066O22Rik	2.20986	0	0	2.9425	1.96815			Vim	607.439	6.12252	0.641418	9.54529	1.35727e-21	1.68076e-18
1700073E17Rik	1.10493	1.81634	1.90188	1.96167	0			Prelp	52.978	6.11317	1.09096	5.60348	2.10085e-08	2.51763e-06
1700084E18Rik	5.52465	0	0	0.980835	0.984076			Loxl1	51.3795	6.0801	1.11777	5.43951	5.34284e-08	5.72557e-06
1700086O06Rik	23.2035	13.6226	20.9206	53.9459	19.6815			St6galnac4	16.9149	6.05013	1.75241	3.45247	0.000555482	0.0165975
1700094D03Rik	2.20986	5.44902	10.4603	4.90417	9.84076			Ak1	67.2214	6.04327	1.00224	6.02977	1.64189e-09	2.3462e-07
1700096K18Rik	18.7838	3.63268	0.950939	17.655	20.6656			Atp1a3	16.6918	6.02919	1.77472	3.39727	0.000680622	0.0196517
1700102H20Rik	0	0	0.950939	2.9425	0			Dclk1	431.332	6.01826	0.644357	9.33995	9.63795e-21	8.95124e-18
1700105P06Rik	3.31479	0	0	0	0			Col8a1	141.543	5.94007	0.950455	6.24972	4.11197e-10	6.54684e-08
1700108F19Rik	0	0	0	0	1.96815			Tgfbr3	185.568	5.92644	0.654002	9.0618	1.2831e-19	1.10001e-16
1700109F18Rik	1.10493	0	5.70563	3.92334	0.984076			Col3a1	1576.34	5.89496	0.616451	9.56275	1.14671e-21	1.59751e-18
1700109H08Rik	4.41972	4.54085	0.950939	3.92334	0			Col6a1	1049.3	5.88198	0.675788	8.70389	3.20689e-18	2.1024e-15
1700113A16Rik	5.52465	0	7.60751	7.84668	1.96815			Crabp2	131.765	5.85185	0.917961	6.37484	1.83152e-10	3.09277e-08
1700120C14Rik	0	0.90817	0	0.980835	0			Angptl2	71.4636	5.81236	0.900062	6.45773	1.06283e-10	1.94183e-08
1700123I01Rik	4.41972	3.63268	13.3131	0	7.8726			Eml1	69.8271	5.77507	0.912604	6.32812	2.48166e-10	4.12808e-08
1700123M08Rik	6.62958	1.81634	1.90188	2.9425	0			Rerg	41.6483	5.7579	1.3534	4.25439	2.09619e-05	0.0011286
1700123O20Rik	23.2035	34.5105	29.4791	24.5209	30.5063			Igfbp6	41.2596	5.73511	1.44492	3.96916	7.21263e-05	0.00326768
1700125H20Rik	1.10493	6.35719	2.85282	0	13.7771			Ncam1	204.49	5.73209	0.89588	6.39828	1.57137e-10	2.6943e-08
1810007I06Rik	1.10493	0	0	0.980835	1.96815			Hivep3	13.2127	5.69541	1.82502	3.12074	0.001804	0.0425065
1810008I18Rik	2.20986	1.81634	6.65657	3.92334	10.8248			Dpt	26.7878	5.69321	1.86227	3.05714	0.00223462	0.0498094
1810009A15Rik	32.043	24.5206	23.7735	25.5017	32.4745			Gas7	38.9805	5.66941	1.10178	5.14567	2.66563e-07	2.4757e-05
1810010D01Rik	0	0	0	0.980835	0.984076			Cpq	302.597	5.66907	0.808952	7.00793	2.41872e-12	7.09386e-10
1810010H24Rik	76.2402	33.6023	47.5469	44.1376	103.328			Sox5	25.9389	5.66246	1.37498	4.1182	3.81839e-05	0.00190834
1810011O10Rik	92.8142	46.3167	38.0375	5.88501	64.949			Ndufa4l2	231.023	5.6356	0.826741	6.81664	9.31923e-12	2.20985e-09
1810013L24Rik	54.1416	69.9291	65.6148	54.9268	43.2993			Fbln1	50.6453	5.62804	0.979419	5.74631	9.12137e-09	1.16848e-06
1810014B01Rik	8.83944	3.63268	0.950939	6.86584	6.88853			Olfml3	50.7558	5.62507	1.04752	5.36987	7.87931e-08	8.13101e-06
1810019D21Rik	27.6233	10.898	26.6263	0	24.6019			Dio2	25.2813	5.61204	1.55029	3.62	0.000294599	0.00994821
1810019J16Rik	44.1972	23.6124	41.8413	0	46.2516			Dkk2	83.603	5.53874	1.12162	4.93815	7.88681e-07	6.23393e-05
1810021B22Rik	38.6726	20.8879	17.1169	15.6934	33.4586			St3gal5	117.82	5.53167	0.827177	6.68741	2.27154e-11	4.86851e-09
1810022K09Rik	224.301	212.512	198.746	165.761	185.99			Msrb3	47.3363	5.5207	1.16431	4.74162	2.12011e-06	0.000155452
1810024B03Rik	0	0.90817	0	0.980835	0.984076			Ccl2	813.643	5.51599	0.918454	6.00573	1.90471e-09	2.68709e-07
1810026B05Rik	70.7155	47.2248	32.3319	68.6584	59.0445			Rhox5	557.88	5.50761	0.551582	9.98512	1.77094e-23	2.81959e-20
1810026J23Rik	28.7282	37.235	48.4979	26.4825	20.6656			Foxf1	23.1586	5.49717	1.33865	4.10649	4.01711e-05	0.00199869
1810030O07Rik	20.9937	27.2451	22.8225	56.8884	22.6337			Cdsn	81.6512	5.49137	1.28453	4.27501	1.91133e-05	0.00103911
1810032O08Rik	2.20986	6.35719	2.85282	6.86584	1.96815			Epdr1	34.5801	5.47709	1.23787	4.42459	9.6626e-06	0.000591702
1810034E14Rik	0	0.90817	0	7.84668	0.984076			Sulf2	182.775	5.4694	0.703473	7.77485	7.55376e-15	3.23795e-12
1810037I17Rik	925.932	313.319	349.945	250.113	1031.31			Serpinf1	43.7697	5.43046	1.29825	4.18291	2.87803e-05	0.00149886
1810043G02Rik	11.0493	4.54085	7.60751	13.7317	6.88853			Gpnmb	110.324	5.4113	1.11881	4.83667	1.32033e-06	0.000101711
1810043H04Rik	151.375	89.9088	85.5845	68.6584	93.4872			Fbln5	43.5831	5.39679	1.39705	3.86298	0.000112013	0.00469318
1810044D09Rik	8.83944	0.90817	4.75469	2.9425	4.92038			Rcn1	75.4534	5.39222	0.878983	6.13461	8.53687e-10	1.32144e-07
1810055G02Rik	25.4134	74.47	28.5282	60.8118	23.6178			Hlf	53.0877	5.37184	0.966061	5.56056	2.68905e-08	3.12182e-06
1810058I24Rik	211.042	168.92	141.69	190.282	142.691			Rasa3	63.8481	5.371	1.04878	5.12121	3.03589e-07	2.77336e-05
1810062G17Rik	24.3085	5.44902	11.4113	23.54	9.84076			Rab3b	21.4281	5.36847	1.52416	3.52224	0.000427913	0.0134341
1810062O18Rik	1.10493	2.72451	0.950939	0	0.984076			Wisp1	52.7215	5.36023	0.926259	5.78697	7.16674e-09	9.2876e-07
1810064F22Rik	5.52465	2.72451	3.80375	1.96167	7.8726			Csrp2	21.2367	5.35862	1.39491	3.84154	0.000122265	0.00504681
2010001M06Rik	1.10493	0	0.950939	0	1.96815			Kcnj15	21.084	5.35661	1.44351	3.71083	0.000206584	0.00756347
2010002M12Rik	22.0986	10.898	9.50939	8.82751	11.8089			Fscn1	31.9595	5.3555	1.5258	3.50995	0.000448188	0.0138632
2010003O02Rik	3.31479	7.26536	2.85282	18.6359	2.95223			Tspan11	31.072	5.3213	1.19984	4.43499	9.20758e-06	0.000566953
2010012O05Rik	15.469	10.898	13.3131	18.6359	22.6337			Glipr2	30.8894	5.31219	1.18938	4.46636	7.95604e-06	0.000506686
2010015L04Rik	1.10493	0	0	0.980835	0.984076			Adamts2	82.5553	5.3101	1.15246	4.60764	4.07273e-06	0.00027847
2010016I18Rik	1.10493	0	1.90188	0	13.7771			Olfml2b	20.0726	5.28392	1.44562	3.65512	0.000257066	0.00903786
2010107E04Rik	573.459	644.801	432.677	374.679	489.086			Gli3	40.0856	5.28269	1.02215	5.16822	2.36339e-07	2.23221e-05
2010107G12Rik	12.1542	2.72451	11.4113	0.980835	9.84076			Htra1	284.216	5.21091	0.755499	6.8973	5.29994e-12	1.35446e-09
2010107G23Rik	3.31479	3.63268	5.70563	0.980835	1.96815			Axl	510.179	5.18791	0.634611	8.17494	2.96004e-16	1.57093e-13
2010109I03Rik	3.31479	2.72451	0	0.980835	2.95223			Arhgdib	65.8653	5.17647	1.02598	5.0454	4.52574e-07	3.86526e-05
2010111I01Rik	9.94437	13.6226	15.215	16.6742	11.8089			Cmklr1	18.4143	5.15666	1.4087	3.66058	0.00025164	0.00893163
2010204K13Rik	50.8268	30.8778	24.7244	22.5592	16.7293			Flt1	18.3747	5.14432	1.42928	3.59923	0.000319155	0.0106713
2010300C02Rik	58.5613	13.6226	26.6263	4.90417	41.3312			Timp3	27.0864	5.13324	1.19307	4.30254	1.68855e-05	0.000945672
2010315B03Rik	85.0796	18.1634	39.9394	36.2909	74.7897			Pid1	72.3735	5.1313	0.784318	6.54238	6.05493e-11	1.20504e-08
2010320M18Rik	71.8205	36.3268	37.0866	28.4442	49.2038			Serpinh1	259.945	5.1291	0.659325	7.77932	7.29162e-15	3.23795e-12
2200002D01Rik	43.0923	64.4801	27.5772	10.7892	32.4745			Gja1	89.9396	5.11704	0.742027	6.89604	5.34735e-12	1.35446e-09
2200002J24Rik	0	28.1533	0	0	0			Fyn	51.7135	5.05928	0.882921	5.73017	1.00332e-08	1.27069e-06
2210013O21Rik	79.555	65.3883	63.7129	159.876	60.0286			Ism1	25.2656	5.03961	1.30171	3.87153	0.000108156	0.0045659
2210015D19Rik	5.52465	4.54085	6.65657	10.7892	2.95223			Parvb	32.8559	4.98231	1.14275	4.35991	1.30115e-05	0.000763225
2210016F16Rik	2.20986	3.63268	0	0	6.88853			Nexn	40.4321	4.95439	1.09844	4.51039	6.47097e-06	0.000424229
2210016L21Rik	85.0796	43.5922	63.7129	73.5626	83.6464			9430020K01Rik	16.0272	4.94996	1.46235	3.38493	0.000711976	0.0203984
2210018M11Rik	44.1972	23.6124	19.9697	34.3292	31.4904			Speg	56.1045	4.93624	1.16024	4.25449	2.09522e-05	0.0011286
2210039B01Rik	4.41972	2.72451	5.70563	15.6934	2.95223			Pdgfrl	63.5116	4.93212	0.937979	5.25824	1.45442e-07	1.44728e-05
2210404J11Rik	5.52465	9.0817	2.85282	19.6167	12.793			Amigo2	39.4726	4.92097	0.988568	4.97788	6.4286e-07	5.1918e-05
2210404O09Rik	0	0.90817	2.85282	7.84668	3.9363			Rgma	15.5829	4.89768	1.47744	3.31499	0.000916474	0.0248518
2210407C18Rik	0	264.278	9.50939	0	3.9363			Tcf7l1	69.169	4.89	0.828818	5.89997	3.63572e-09	4.88194e-07
2210408F21Rik	1.10493	2.72451	0	6.86584	4.92038			Fyb	30.3847	4.88605	1.22709	3.98181	6.83933e-05	0.00312395
2210408I21Rik	1.10493	2.72451	1.90188	9.80835	5.90445			Aqp1	52.3564	4.86312	1.11705	4.35354	1.33954e-05	0.000769543
2210416O15Rik	0	5.44902	0	0	0.984076			Arc	105.9	4.85919	0.771045	6.30208	2.93687e-10	4.81344e-08
2210417K05Rik	9.94437	4.54085	10.4603	5.88501	13.7771			Plekho2	59.1746	4.82387	0.850389	5.67255	1.40691e-08	1.70435e-06
2300005B03Rik	0	0	0	13.7317	0			Mrgprf	36.7415	4.81933	0.971083	4.96284	6.9468e-07	5.53015e-05
2300009A05Rik	214.356	101.715	69.4185	61.7926	106.28			Map1a	79.1305	4.78606	0.728854	6.56655	5.14928e-11	1.04343e-08
2310001H17Rik	33.1479	9.0817	14.2641	3.92334	18.6974			Pcdh18	129.914	4.78519	0.764182	6.26184	3.80461e-10	6.14528e-08
2310002J15Rik	14.3641	3.63268	24.7244	0.980835	17.7134			Ccdc109b	86.4566	4.78395	0.745592	6.4163	1.39622e-10	2.43138e-08
2310003H01Rik	27.6233	14.5307	19.0188	11.77	18.6974			Pros1	49.8637	4.78195	1.00282	4.76851	1.85593e-06	0.000137896
2310007B03Rik	4.41972	10.898	11.4113	6.86584	24.6019			Maf	100.013	4.75878	1.04045	4.57377	4.79033e-06	0.00031992
2310007L24Rik	22.0986	3.63268	3.80375	0	2.95223			Zbtb7c	20.7433	4.73408	1.28573	3.68202	0.000231397	0.00837311
2310008H04Rik	15.469	11.8062	10.4603	7.84668	10.8248			Cyr61	814.817	4.73147	0.845688	5.59481	2.20858e-08	2.59102e-06
2310008N11Rik	0	3.63268	0	0.980835	0			Apln	41.0131	4.69579	1.08558	4.32561	1.52113e-05	0.000860559
2310009A05Rik	47.512	29.0614	30.43	35.3101	49.2038			Rgs2	47.4869	4.69236	1.21103	3.87467	0.000106769	0.00452451
2310009B15Rik	49.7219	66.2964	21.8716	50.0226	35.4267			Cercam	19.085	4.62029	1.31918	3.5024	0.000461088	0.0141566
2310010J17Rik	45.3021	9.98987	17.1169	10.7892	13.7771			Ggt7	30.0043	4.52021	1.05026	4.3039	1.6782e-05	0.000944625
2310011J03Rik	18.7838	24.5206	17.1169	9.80835	15.7452			Prrx2	60.0321	4.50861	0.82862	5.44111	5.295e-08	5.72557e-06
2310014F07Rik	0	0.90817	0	0	2.95223			Aox3	17.6986	4.49602	1.41143	3.18545	0.00144531	0.0360084
2310014L17Rik	16.574	4.54085	5.70563	6.86584	6.88853			Kcnk2	23.6596	4.49533	1.15788	3.88237	0.000103445	0.00445133
2310015A10Rik	15.469	1.81634	4.75469	0	5.90445			Ddit4l	40.8621	4.47247	1.16558	3.83713	0.000124483	0.00508191
2310022A10Rik	9.94437	12.7144	8.55845	9.80835	7.8726			Plvap	17.4572	4.46774	1.2655	3.53042	0.000414899	0.0131872
2310022B05Rik	50.8268	143.491	22.8225	637.543	49.2038			Gdpd2	23.5181	4.46704	1.42788	3.12844	0.0017574	0.0417719
2310030G06Rik	51.9317	29.0614	52.3016	19.6167	59.0445			Mtss1l	191.765	4.46525	0.823224	5.4241	5.82459e-08	6.06683e-06
2310033P09Rik	25.4134	20.8879	25.6753	28.4442	25.586			Adcy7	84.2291	4.41892	0.683889	6.46145	1.03704e-10	1.92631e-08
2310034G01Rik	4.41972	3.63268	4.75469	1.96167	0.984076			Ppic	364.967	4.36887	0.658807	6.63148	3.32333e-11	6.9884e-09
2310035C23Rik	39.7775	29.9696	38.0375	16.6742	32.4745			Scx	16.1115	4.36677	1.38781	3.14652	0.00165224	0.0396859
2310036O22Rik	144.746	202.522	229.176	212.841	193.863			Lgals7	26.7368	4.36126	1.19311	3.65538	0.000256799	0.00903786
2310039H08Rik	20.9937	31.786	20.9206	51.0034	24.6019			Ndrg4	37.6067	4.33578	1.12823	3.84301	0.000121537	0.00503541
2310040G24Rik	7.73451	2.72451	9.50939	0.980835	0.984076			Apbb1ip	15.8786	4.32185	1.38268	3.12571	0.00177378	0.0419718
2310042E22Rik	0	0	3.80375	0	0.984076			Olfm1	26.0106	4.30021	1.05214	4.0871	4.36793e-05	0.0021337
2310043L19Rik	0	0	1.90188	0.980835	0			Lrp1	57.2612	4.29322	0.918252	4.67543	2.93336e-06	0.000206913
2310044G17Rik	26.5183	21.7961	33.2828	18.6359	15.7452			Cyp26b1	539.968	4.27374	0.853491	5.00736	5.51817e-07	4.55556e-05
2310045N01Rik	57.4564	31.786	23.7735	74.5435	31.4904			Gpc1	171.299	4.26622	0.750569	5.68398	1.31599e-08	1.62963e-06
2310047M10Rik	26.5183	27.2451	27.5772	29.425	23.6178			Cdr2l	74.1552	4.23407	0.729646	5.8029	6.51757e-09	8.54569e-07
2310057J18Rik	1.10493	0	1.90188	0	0			Trps1	101.523	4.17796	0.817809	5.10872	3.24347e-07	2.9152e-05
2310057M21Rik	14.3641	23.6124	19.0188	18.6359	19.6815			Ptprm	13.7954	4.12012	1.3344	3.08762	0.00201765	0.0460792
2310061I04Rik	67.4008	100.807	135.984	189.301	62.9808			Snta1	60.2915	4.11451	0.975605	4.21739	2.47149e-05	0.00129318
2310061J03Rik	2.20986	1.81634	0.950939	6.86584	11.8089			Wnt10a	23.1774	4.11414	1.25294	3.28357	0.001025	0.0271991
2310067B10Rik	13.2592	5.44902	11.4113	5.88501	12.793			Ccbe1	32.592	4.11362	1.11895	3.67631	0.000236631	0.00849782
2310069B03Rik	3.31479	3.63268	2.85282	2.9425	5.90445			Mpdz	27.1747	4.10296	1.12306	3.65338	0.000258811	0.00904215
2410002F23Rik	72.9254	49.9494	71.3204	52.9651	42.3152			Igfbp4	1389.88	4.08862	0.465157	8.78976	1.49881e-18	1.04402e-15
2410004B18Rik	23.2035	22.7043	17.1169	29.425	11.8089			Scarf2	22.2162	4.06448	1.13732	3.57375	0.000351907	0.0115353
2410004N09Rik	138.116	82.6435	64.6638	34.3292	97.4235			Ccdc88a	306.54	4.05675	0.5729	7.08107	1.43042e-12	4.42833e-10
2410004P03Rik	0	2.72451	3.80375	1.96167	0.984076			Angpt1	34.8177	4.03914	0.949935	4.25202	2.11856e-05	0.00112973
2410006H16Rik	245.295	154.389	186.384	163.799	213.544			Lpar1	97.3307	4.03725	0.851847	4.7394	2.14353e-06	0.000156141
2410015M20Rik	85.0796	77.1945	80.8298	80.4285	56.0923			Rgcc	17.4703	4.03626	1.18061	3.4188	0.000628987	0.0184475
2410016O06Rik	38.6726	34.5105	57.0563	23.54	29.5223			Nt5e	138.824	4.02323	0.579789	6.93913	3.94513e-12	1.09921e-09
2410018L13Rik	2.20986	2.72451	0.950939	1.96167	0.984076			Ssbp2	34.0388	3.99471	1.03095	3.8748	0.000106714	0.00452451
2410018M08Rik	4.41972	0	6.65657	0	0			Lepre1	21.0942	3.97887	1.10808	3.59076	0.000329716	0.0109178
2410066E13Rik	2.20986	0	0	2.9425	0			Lipa	128.669	3.96757	0.64852	6.11789	9.48244e-10	1.42813e-07
2410089E03Rik	9.94437	59.0311	23.7735	68.6584	5.90445			Efemp1	177.872	3.95404	0.615844	6.42051	1.35818e-10	2.40268e-08
2410127L17Rik	51.9317	53.582	77.026	74.5435	100.376			Notum	294.798	3.90218	0.778333	5.0135	5.34476e-07	4.44532e-05
2410131K14Rik	4.41972	35.4186	20.9206	17.655	4.92038			Gata2	35.9429	3.89475	1.21695	3.20043	0.00137223	0.0347579
2410133F24Rik	0	1.81634	0	0	0			A030009H04Rik	15.6696	3.86826	1.22511	3.15748	0.00159141	0.0385571
2500004C02Rik	3.31479	1.81634	4.75469	1.96167	0.984076			Pdp1	15.6696	3.86826	1.22511	3.15748	0.00159141	0.0385571
2510002D24Rik	36.4627	19.9797	20.9206	11.77	19.6815			Enpp2	770.72	3.85512	0.710217	5.42809	5.69594e-08	6.04583e-06
2510003E04Rik	47.512	48.133	38.9885	83.371	47.2356			Xdh	71.7796	3.81341	0.751169	5.07663	3.84185e-07	3.37145e-05
2510039O18Rik	26.5183	25.4288	38.0375	24.5209	32.4745			Csf1	292.107	3.80859	0.621699	6.1261	9.00603e-10	1.37496e-07
2510049J12Rik	32.043	16.3471	67.5166	6.86584	52.156			Cmtm3	18.8282	3.80273	1.20243	3.16253	0.00156403	0.0383944
2610001J05Rik	59.6662	80.8271	51.3507	75.5243	56.0923			Cd300lb	18.4543	3.7723	1.15735	3.25943	0.00111636	0.0291113
2610002J02Rik	12.1542	8.17353	10.4603	15.6934	16.7293			Syt11	39.4603	3.7164	1.10045	3.37716	0.000732395	0.0208228
2610002M06Rik	69.6106	21.7961	43.7432	46.0992	61.0127			Man1c1	42.9149	3.7139	0.897258	4.13917	3.48563e-05	0.00176579
2610005L07Rik	4.41972	7.26536	15.215	4.90417	6.88853			Mapre2	38.4767	3.71262	1.10877	3.34841	0.000812758	0.0225328
2610008E11Rik	12.1542	13.6226	13.3131	34.3292	64.949			Loxl2	46.3581	3.71225	0.925373	4.01163	6.03014e-05	0.0027771
2610015P09Rik	96.1289	43.5922	41.8413	66.6968	76.7579			Ly6d	220.216	3.69438	0.512916	7.20269	5.90345e-13	1.93512e-10
2610019E17Rik	34.2528	19.9797	36.1357	8.82751	6.88853			Lhfp	172.165	3.66607	0.530774	6.90703	4.94894e-12	1.34527e-09
2610019F03Rik	1.10493	5.44902	0	6.86584	1.96815			Lix1l	75.7067	3.65488	0.759976	4.8092	1.51534e-06	0.000114888
2610020C07Rik	0	0	0.950939	4.90417	1.96815			Pi15	27.2234	3.64027	0.999333	3.6427	0.000269794	0.00926995
2610020H08Rik	8.83944	7.26536	4.75469	6.86584	5.90445			Lhfpl2	27.0927	3.63958	0.99831	3.64574	0.00026662	0.00919963
2610027K06Rik	9.94437	0	0	0	0			Car9	51.1247	3.63296	1.13231	3.20845	0.00133453	0.0339575
2610034B18Rik	9.94437	8.17353	15.215	5.88501	18.6974			Nrp2	202.467	3.61818	0.555008	6.51915	7.07074e-11	1.38252e-08
2610035D17Rik	46.4071	24.5206	29.4791	0	54.1242			Peli2	68.7527	3.53615	0.867705	4.07529	4.59574e-05	0.0022173
2610044O15Rik8	11.0493	14.5307	12.3622	22.5592	18.6974			Camk1d	41.3917	3.53538	0.937233	3.77215	0.000161847	0.00628498
2610203C20Rik	9.94437	16.3471	12.3622	29.425	9.84076			Arhgap6	28.5411	3.53291	0.967802	3.65045	0.000261786	0.00911751
2610203C22Rik	3.31479	0	0	0.980835	2.95223			Lgals1	2386.72	3.50566	0.441247	7.94488	1.94373e-15	9.84675e-13
2610204G22Rik	0	0	0	1.96167	0			Tgfb2	111.559	3.49724	1.07331	3.25836	0.00112057	0.0291113
2610301B20Rik	37.5676	35.4186	27.5772	58.8501	40.3471			Fkbp7	24.5528	3.48347	0.996445	3.4959	0.000472465	0.0144264
2610301G19Rik	19.8887	38.1431	24.7244	38.2526	31.4904			Fcgrt	29.7069	3.43232	0.985871	3.48151	0.000498587	0.0149989
2610306M01Rik	2.20986	1.81634	3.80375	2.9425	2.95223			Myo5a	64.7508	3.42735	0.672339	5.09765	3.43894e-07	3.04182e-05
2610307P16Rik	1.10493	0	0	0	2.95223			2310022B05Rik	219.814	3.42689	0.775587	4.41844	9.9415e-06	0.000602163
2610316D01Rik	5.52465	0	0	0	0			Aldh3a1	620.969	3.33888	0.445077	7.50182	6.29393e-14	2.41882e-11
2610318N02Rik	3.31479	0.90817	0.950939	0	1.96815			Jun	746.09	3.33169	0.559944	5.95004	2.68083e-09	3.7004e-07
2610507B11Rik	634.23	381.431	335.681	211.86	577.652			Oaf	107.81	3.30291	0.866383	3.8123	0.000137681	0.00549173
2610507I01Rik	6.62958	8.17353	6.65657	9.80835	7.8726			Pip4k2a	24.2113	3.28205	1.02064	3.21568	0.00130137	0.0331893
2610524H06Rik	7.73451	7.26536	5.70563	6.86584	12.793			Fam102b	76.2441	3.23402	0.723062	4.47267	7.72477e-06	0.000494785
2610528A11Rik	848.587	8.17353	30.43	19.6167	297.191			Sprr2e	76.1979	3.18816	0.654162	4.87365	1.09556e-06	8.5986e-05
2610528J11Rik	54.1416	24.5206	39.9394	0	53.1401			Tmem184c	101.276	3.18779	0.836143	3.8125	0.00013757	0.00549173
2700029M09Rik	36.4627	111.705	80.8298	99.0643	63.9649			Kank2	120.381	3.16385	0.627169	5.04466	4.54329e-07	3.86526e-05
2700038G22Rik	3.31479	6.35719	19.9697	4.90417	8.85668			Timp1	76.5379	3.15665	0.827627	3.8141	0.000136679	0.00549173
2700046G09Rik	13.2592	8.17353	4.75469	6.86584	8.85668			Plekhh2	47.0705	3.15222	0.797627	3.95199	7.75029e-05	0.00346896
2700049A03Rik	25.4134	27.2451	28.5282	25.5017	22.6337			St3gal2	67.0649	3.09218	0.760176	4.06771	4.74768e-05	0.00226124
2700050L05Rik	29.8331	21.7961	18.0678	21.5784	34.4426			Tspan6	31.0104	3.08888	0.968135	3.19055	0.00142003	0.0354847
2700060E02Rik	212.147	428.656	184.482	387.43	183.038			Fads3	35.7315	3.08107	0.820352	3.75579	0.000172794	0.00661784
2700062C07Rik	15.469	16.3471	17.1169	17.655	7.8726			Kctd17	32.5616	3.05027	0.84279	3.61925	0.000295456	0.00994821
2700069I18Rik	3.31479	0	0	1.96167	0			Slc43a2	81.7076	3.04227	0.688737	4.41717	9.99998e-06	0.000602431
2700070H01Rik	0	0	0	4.90417	0			Selm	76.8933	3.04059	0.75298	4.03807	5.38925e-05	0.00253431
2700081L22Rik	0	0	1.90188	1.96167	0			Fhl2	25.3919	3.03809	0.917851	3.31	0.000932957	0.0251763
2700081O15Rik	18.7838	27.2451	15.215	46.0992	19.6815			Dnm1	45.8905	3.02984	0.766329	3.95371	7.69493e-05	0.00345807
2700089E24Rik	344.738	175.277	239.637	298.174	274.557			Tmem150a	29.7462	3.02565	0.901079	3.3578	0.000785643	0.02189
2700089I24Rik	3.31479	0	0	0	0			Slpi	82.4999	3.02282	0.770293	3.92425	8.70006e-05	0.0038325
2700094K13Rik	68.5057	87.1843	78.9279	35.3101	81.6783			Mmd	51.9408	3.00181	0.745403	4.02709	5.64707e-05	0.00263333
2700097O09Rik	81.7648	42.684	44.6941	21.5784	68.8853			Timp2	1790.66	2.9882	0.479176	6.23612	4.48547e-10	7.04092e-08
2700099C18Rik	1.10493	9.0817	7.60751	1.96167	0.984076			Tuba1a	199.393	2.98762	0.495479	6.02976	1.64202e-09	2.3462e-07
2810001G20Rik	6.62958	6.35719	2.85282	8.82751	11.8089			Saa3	84.3449	2.98689	0.969227	3.08172	0.00205807	0.0466201
2810002D19Rik	23.2035	0.90817	15.215	13.7317	7.8726			Ppm1l	52.9839	2.97181	0.727576	4.08453	4.41654e-05	0.0021401
2810004N23Rik	197.783	131.685	158.807	376.641	140.723			Cav1	92.5302	2.95739	0.592927	4.98778	6.10765e-07	4.96859e-05
2810006K23Rik	2.20986	6.35719	3.80375	8.82751	3.9363			Plod2	173.562	2.93392	0.94104	3.11774	0.00182244	0.0428504
2810008D09Rik	118.228	60.8474	106.505	62.7734	75.7738			Tns1	207.415	2.93039	0.635158	4.61363	3.95692e-06	0.000273913
2810013P06Rik	54.1416	3.63268	30.43	62.7734	51.1719			Col4a6	38.6845	2.91323	0.792258	3.67713	0.000235876	0.00849782
2810021J22Rik	8.83944	3.63268	1.90188	14.7125	4.92038			Nudt4	354.965	2.90978	0.631417	4.60834	4.05902e-06	0.00027847
2810025M15Rik	20.9937	19.0716	19.9697	14.7125	16.7293			Sdpr	76.8441	2.86329	0.643042	4.45272	8.47881e-06	0.000530878
2810029C07Rik	5.52465	0.90817	1.90188	0	0			Emp3	209.479	2.84518	0.478221	5.94951	2.68939e-09	3.7004e-07
2810403A07Rik	213.252	294.247	208.256	199.109	213.544			Ddah1	167.847	2.84511	0.652397	4.36101	1.29464e-05	0.000763225
2810403D21Rik	6.62958	5.44902	2.85282	6.86584	0.984076			Pcolce	341.336	2.84118	0.661774	4.29329	1.76048e-05	0.000976145
2810407C02Rik	141.431	214.328	168.316	191.263	171.229			Rai14	48.293	2.81457	0.824535	3.41353	0.000641282	0.0187588
2810408A11Rik	18.7838	5.44902	2.85282	0	14.7611			Cald1	278.167	2.78512	0.503066	5.53629	3.0894e-08	3.54963e-06
2810408I11Rik	16.574	25.4288	15.215	23.54	20.6656			Tmem86a	662.479	2.77566	0.714225	3.88625	0.000101805	0.00439772
2810408M09Rik	6.62958	12.7144	9.50939	12.7509	7.8726			Medag	92.2215	2.76784	0.574206	4.8203	1.43345e-06	0.000109424
2810417H13Rik	106.073	302.421	403.198	223.63	302.111			Gorab	176.341	2.76158	0.82134	3.36228	0.000773009	0.0216462
2810428I15Rik	8.83944	9.98987	2.85282	12.7509	3.9363			Acap3	36.5715	2.7436	0.875794	3.1327	0.00173207	0.041336
2810429I04Rik	2.20986	2.72451	4.75469	2.9425	0			Lynx1	58.5696	2.69949	0.759892	3.55247	0.000381634	0.0123284
2810454H06Rik	3.31479	0.90817	1.90188	1.96167	1.96815			Pak1	58.4986	2.69937	0.740322	3.64621	0.000266139	0.00919963
2810459M11Rik	72.9254	37.235	86.5354	0.980835	49.2038			Sord	140.641	2.6949	0.774145	3.48114	0.000499291	0.0149989
2810474O19Rik	1654.08	425.932	1004.19	1655.65	978.171			Hmgn3	134.32	2.68937	0.657175	4.09232	4.27079e-05	0.00210611
2900002K06Rik	0	4.54085	0.950939	5.88501	0			Nxn	157.579	2.66529	0.701671	3.79849	0.000145578	0.0056996
2900005J15Rik	14.3641	7.26536	0.950939	1.96167	3.9363			Slc39a13	103.734	2.63152	0.686938	3.8308	0.000127726	0.00519529
2900008C10Rik	12.1542	0	0	0	0			Vasn	39.5463	2.62341	0.745748	3.51783	0.000435097	0.0135451
2900009J06Rik	1.10493	0.90817	3.80375	2.9425	1.96815			Wipi2	107.877	2.61911	0.705354	3.71318	0.000204669	0.00756347
2900026A02Rik	150.271	94.4497	174.022	185.378	273.573			Rab31	118.163	2.61074	0.632117	4.13016	3.62512e-05	0.00181991
2900056M20Rik	39.7775	35.4186	24.7244	179.493	113.169			Them6	35.2817	2.59812	0.803208	3.23468	0.0012178	0.0313067
2900060B14Rik	604.397	143.491	180.678	188.32	111.201			St3gal4	44.0043	2.59524	0.779541	3.3292	0.000870971	0.0237916
2900076A07Rik	4.41972	1.81634	2.85282	3.92334	1.96815			Hspg2	48.9293	2.58808	0.750744	3.44736	0.000566103	0.0168696
2900097C17Rik	339.214	559.433	448.843	522.785	333.602			Mdfic	67.0654	2.56658	0.829093	3.09565	0.00196383	0.0450348
3000002C10Rik	9.94437	3.63268	3.80375	4.90417	3.9363			Nav1	83.2405	2.56643	0.60405	4.24871	2.15005e-05	0.00114106
3010026O09Rik	15.469	19.9797	9.50939	7.84668	19.6815			Lpcat2	51.919	2.56454	0.786455	3.26089	0.00111064	0.0290564
3110001D03Rik	50.8268	21.7961	23.7735	54.9268	51.1719			Runx2	170.766	2.56409	0.728404	3.52014	0.000431312	0.0134649
3110001I22Rik	4.41972	2.72451	3.80375	1.96167	8.85668			Cdkn2c	502.093	2.56355	0.629364	4.07325	4.63626e-05	0.0022272
3110002H16Rik	5.52465	6.35719	2.85282	1.96167	4.92038			Tcf4	317.309	2.55086	0.642828	3.96819	7.24198e-05	0.00326769
3110009E18Rik	1.10493	1.81634	0	0.980835	0.984076			C1ra	76.1881	2.53637	0.731457	3.46756	0.00052521	0.0157351
3110015C05Rik	0	0.90817	0	0	3.9363			Akap2	73.1905	2.53435	0.677597	3.7402	0.000183874	0.00699412
3110021N24Rik	0	0.90817	0	1.96167	0			Ccdc85b	49.2975	2.52955	0.746918	3.38665	0.000707524	0.0203231
3110040N11Rik	24.3085	2.72451	6.65657	9.80835	11.8089			Tnfrsf9	95.6508	2.52666	0.63553	3.97567	7.01801e-05	0.00319248
3110043O21Rik	16.574	13.6226	9.50939	29.425	34.4426			Fkbp14	79.5338	2.52288	0.77505	3.25512	0.00113345	0.0293774
3110045C21Rik	3.31479	0.90817	9.50939	1.96167	8.85668			Rbp1	98.2462	2.5053	0.710389	3.52666	0.000420839	0.0132493
3110052M02Rik	12.1542	10.898	5.70563	16.6742	10.8248			Slc48a1	265.651	2.47791	0.454139	5.45627	4.86246e-08	5.41921e-06
3110056K07Rik	1.10493	2.72451	0	0.980835	0.984076			Chst12	62.1517	2.46004	0.705482	3.48703	0.000488417	0.0147518
3110057O12Rik	3.31479	1.81634	0.950939	1.96167	0.984076			Mt2	621.085	2.43126	0.549778	4.42225	9.76775e-06	0.000594872
3110062M04Rik	6.62958	4.54085	9.50939	7.84668	3.9363			Ankib1	363.107	2.41079	0.553696	4.35399	1.33681e-05	0.000769543
3110070M22Rik	1.10493	0	2.85282	0	0			Thbs1	1576.81	2.37475	0.697993	3.40225	0.000668327	0.0193468
3110082I17Rik	12.1542	25.4288	19.0188	13.7317	20.6656			Coprs	53.1015	2.32893	0.685689	3.39647	0.000682602	0.0196579
3110099E03Rik	1.10493	0.90817	0	0	0			Tm4sf1	58.5541	2.31721	0.653717	3.54467	0.000393105	0.0125895
3230401D17Rik	101.654	65.3883	97.9467	47.0801	88.5668			Man2a1	362.96	2.31077	0.598146	3.86323	0.0001119	0.00469318
3300005D01Rik	0	1.81634	0.950939	11.77	0			Dpy19l1	254.137	2.3083	0.529863	4.35641	1.32211e-05	0.000767445
3830406C13Rik	134.802	47.2248	47.5469	102.007	94.4713			Prnp	74.6614	2.30037	0.703714	3.26889	0.00107969	0.0283133
4430402I18Rik	6.62958	0	1.90188	0	1.96815			Abi2	64.8507	2.28259	0.685165	3.33145	0.000863959	0.023658
4632415L05Rik	17.6789	29.0614	21.8716	52.9651	26.57			Stxbp1	78.3805	2.20121	0.602479	3.65359	0.0002586	0.00904215
4632428N05Rik	2.20986	0	0	3.92334	0			Cyth3	68.6088	2.19811	0.610483	3.60061	0.000317471	0.0106573
4632434I11Rik	1.10493	10.898	8.55845	10.7892	22.6337			Pdap1	928.204	2.18411	0.503863	4.33473	1.45939e-05	0.000829839
4732471J01Rik	0	0.90817	0.950939	2.9425	4.92038			Golim4	211.458	2.1725	0.529283	4.10461	4.04989e-05	0.00200605
4732491K20Rik	0	3.63268	1.90188	4.90417	0			Scoc	169.401	2.15962	0.653688	3.30375	0.000954008	0.0256203
4831440E17Rik	14.3641	3.63268	0.950939	0.980835	13.7771			Inf2	100.071	2.15439	0.570553	3.77597	0.000159387	0.00621108
4833417C18Rik	2.20986	3.63268	0.950939	0	0			Gng10	104.178	2.14915	0.672249	3.19695	0.00138888	0.0349131
4833419F23Rik	0	3.63268	0	2.9425	0.984076			Chsy1	47.1619	2.13323	0.697924	3.05654	0.00223908	0.0498094
4833420G17Rik	12.1542	20.8879	19.9697	6.86584	11.8089			Acvr1	200.34	2.12393	0.557442	3.81013	0.000138896	0.00549173
4833422C13Rik	0	2.72451	0	0.980835	0			Scand1	77.6196	2.11626	0.5828	3.6312	0.000282103	0.0096148
4833427F10Rik	19.8887	3.63268	12.3622	0	6.88853			Tulp4	86.8852	2.113	0.614023	3.44124	0.000579057	0.017073
4833439L19Rik	53.0367	29.9696	21.8716	15.6934	54.1242			Jdp2	85.2421	2.11013	0.635922	3.31823	0.000905912	0.0246253
4921506M07Rik	0	0	3.80375	3.92334	0			Kdelr2	629.94	2.09725	0.645325	3.2499	0.00115444	0.0298521
4921507P07Rik	3.31479	2.72451	0	0	10.8248			Cxcl1	196.861	2.07675	0.632948	3.28107	0.00103415	0.0273768
4921511H03Rik	2.20986	0	0	0	0			Arhgap23	156.316	2.03235	0.580982	3.49813	0.000468527	0.0143454
4921524J17Rik	58.5613	49.9494	51.3507	72.5818	75.7738			Nfix	226.273	2.02926	0.581604	3.48908	0.000484692	0.014679
4921530L18Rik	2.20986	1.81634	0.950939	0.980835	8.85668			mtNd6	161.482	2.0113	0.608095	3.30755	0.000941166	0.0253365
4921531C22Rik	1.10493	9.0817	2.85282	1.96167	1.96815			March2	162.563	2.00319	0.57092	3.50871	0.000450289	0.0138632
4921536K21Rik	0	0	0	0.980835	6.88853			Sprr1a	3418.07	-2.0243	0.396483	-5.10563	3.29689e-07	2.9395e-05
4922501C03Rik	16.574	22.7043	21.8716	60.8118	31.4904			Sema3c	401.113	-2.04934	0.644662	-3.17894	0.00147816	0.0365278
4930402H24Rik	11.0493	11.8062	24.7244	20.5975	22.6337			Slc12a2	498.227	-2.0642	0.556102	-3.71191	0.000205698	0.00756347
4930413G21Rik	0	1.81634	0	0	0			Npr1	73.6771	-2.06781	0.6144	-3.36558	0.000763821	0.0215514
4930414L22Rik	11.0493	11.8062	5.70563	3.92334	4.92038			Arap2	299.921	-2.08166	0.463127	-4.4948	6.96363e-06	0.000453858
4930415O20Rik	4.41972	0.90817	6.65657	0	1.96815			Fam20c	280.579	-2.13496	0.686747	-3.1088	0.00187847	0.0437068
4930422G04Rik	5.52465	12.7144	13.3131	14.7125	0.984076			Bcam	2340.59	-2.13642	0.693481	-3.08072	0.002065	0.0466201
4930426D05Rik	28.7282	2.72451	6.65657	0	3.9363			Sema4a	124.055	-2.14832	0.573059	-3.74886	0.000177641	0.00678018
4930427A07Rik	7.73451	10.898	26.6263	2.9425	22.6337			Serinc2	200.53	-2.15599	0.684591	-3.14931	0.00163656	0.0395649
4930429D17Rik	1.10493	0	0	0.980835	0			Kcne3	87.6894	-2.17196	0.704938	-3.08106	0.00206266	0.0466201
4930430F08Rik	15.469	17.2552	15.215	85.3326	15.7452			Pdgfa	252.567	-2.17748	0.48626	-4.47801	7.53434e-06	0.000488199
4930432K21Rik	3.31479	0.90817	0.950939	0	5.90445			Capn5	343.639	-2.22849	0.596109	-3.7384	0.000185199	0.00699674
4930444A02Rik	40.8824	15.4389	12.3622	74.5435	33.4586			Pmaip1	255.621	-2.23219	0.709004	-3.14835	0.00164196	0.0396097
4930448K20Rik	1.10493	0	0.950939	0	0			Mal	287.589	-2.32239	0.717744	-3.23568	0.00121353	0.0313067
4930451C15Rik	35.3578	1.81634	8.55845	2.9425	10.8248			Sprr2f	557.646	-2.34477	0.681175	-3.44225	0.000576907	0.017073
4930451G09Rik	0	0	1.90188	0	0.984076			Flywch2	36.1875	-2.37778	0.760224	-3.12774	0.00176158	0.0417719
4930453H23Rik	7.73451	0	0	0	0			Cldn10	153.528	-2.41141	0.670077	-3.59871	0.000319804	0.0106713
4930453N24Rik	26.5183	33.6023	25.6753	49.0417	15.7452			Elmo3	60.26	-2.45676	0.74963	-3.2773	0.00104806	0.0276137
4930461G14Rik	69.6106	89.9088	28.5282	0	74.7897			Hp	1185.21	-2.45932	0.537719	-4.57362	4.79377e-06	0.00031992
4930470H14Rik	12.1542	3.63268	8.55845	19.6167	1.96815			Mir5109	589.888	-2.46941	0.488309	-5.05706	4.2576e-07	3.67837e-05
4930479M11Rik	0	2.72451	0	0	0			Pcyt1b	55.6739	-2.49871	0.732362	-3.41185	0.000645246	0.0188253
4930483J18Rik	0	0	2.85282	0	0			Sult1d1	260.075	-2.56324	0.765001	-3.35063	0.00080628	0.022409
4930500F04Rik	1.10493	0	0.950939	0	0			Rab25	404.613	-2.61794	0.783892	-3.33967	0.000838778	0.0230251
4930500J02Rik	1.10493	0.90817	0	0	0			Smox	265.737	-2.63471	0.619605	-4.25225	2.11633e-05	0.00112973
4930503L19Rik	0	4.54085	0	15.6934	0.984076			Alcam	551.382	-2.64763	0.675014	-3.92234	8.76938e-05	0.00384783
4930506C21Rik	1.10493	0	0	0.980835	0			Ugt2b34	483.201	-2.66376	0.856161	-3.11128	0.00186279	0.043615
4930506M07Rik	33.1479	39.9595	82.7317	5.88501	79.7101			Arhgap29	171.996	-2.67007	0.808921	-3.30078	0.000964166	0.0258308
4930509E16Rik	0	0.90817	0	0	0.984076			Alox5ap	44.9692	-2.67831	0.766442	-3.49447	0.000475004	0.0144643
4930511E03Rik	0	0	0.950939	0.980835	0			Gm6225	33.6341	-2.67958	0.848493	-3.15805	0.00158829	0.0385571
4930511M06Rik	0	4.54085	0.950939	4.90417	0			Cfb	166.066	-2.6942	0.798758	-3.37299	0.000743573	0.0210333
4930523C07Rik	122.647	86.2762	60.8601	16.6742	102.344			Itga6	109.231	-2.70191	0.646507	-4.17924	2.92488e-05	0.00151618
4930525G20Rik	4.41972	0	0	1.96167	0			Muc4	68.8562	-2.8258	0.83722	-3.37522	0.000737573	0.0209167
4930526I15Rik	9.94437	0.90817	6.65657	3.92334	5.90445			Spint1	164.9	-2.83477	0.781601	-3.62688	0.000286872	0.00971789
4930528D03Rik	1.10493	0	0	1.96167	0			Plch1	39.7602	-2.8786	0.874867	-3.29033	0.00100069	0.026745
4930538K18Rik	0	0	0	0	1.96815			Stra6	171.984	-2.89192	0.882284	-3.27776	0.00104634	0.0276137
4930539J05Rik	4.41972	0.90817	2.85282	0.980835	2.95223			Arg1	1357.6	-2.91932	0.740637	-3.94163	8.09284e-05	0.00357916
4930546K05Rik	14.3641	0.90817	6.65657	0	10.8248			Chst8	110.359	-2.93745	0.827393	-3.55024	0.000384875	0.0123615
4930549G23Rik	0	0	0	0.980835	0.984076			Kcnq1	95.2674	-2.99328	0.806084	-3.71336	0.000204523	0.00756347
4930550C14Rik	32.043	4.54085	26.6263	15.6934	26.57			Tspan33	200.235	-3.00789	0.672504	-4.47268	7.72459e-06	0.000494785
4930556M19Rik	6.62958	2.72451	6.65657	9.80835	7.8726			Serpine1	356.221	-3.01934	0.8127	-3.7152	0.000203047	0.00756347
4930563E22Rik	5.52465	1.81634	0.950939	0.980835	2.95223			0610040J01Rik	54.5856	-3.0368	0.833824	-3.64202	0.000270512	0.00926995
4930579G18Rik	3.31479	0	0	0.980835	0.984076			Padi1	87.1195	-3.04584	0.606775	-5.01971	5.17483e-07	4.33635e-05
4930579G24Rik	3.31479	13.6226	16.166	18.6359	11.8089			Hgfac	571.483	-3.14726	0.669624	-4.70005	2.60101e-06	0.000185822
4930579K19Rik	4.41972	0	1.90188	0	4.92038			Syne4	25.9556	-3.15516	0.990626	-3.18502	0.00144744	0.0360084
4930581F22Rik	2.20986	0	0	0	0.984076			Eva1a	144.415	-3.2138	0.646878	-4.96817	6.75879e-07	5.41919e-05
4930594C11Rik	4.41972	1.81634	0	0	0			Mageh1	122.788	-3.30452	0.582129	-5.67662	1.37382e-08	1.68256e-06
4931406C07Rik	93.9191	72.6536	42.7922	37.2717	68.8853			Dcaf12l1	105.093	-3.31687	0.646351	-5.13169	2.87158e-07	2.64494e-05
4931406H21Rik	0	0	0	0	1.96815			Rap1gap2	46.5719	-3.4018	0.921954	-3.68977	0.000224461	0.00814858
4931406P16Rik	25.4134	27.2451	24.7244	27.4634	27.5541			Cbs	76.8859	-3.43303	0.676504	-5.07466	3.88186e-07	3.37995e-05
4931414P19Rik	17.6789	7.26536	31.381	22.5592	2.95223			Aqp8	160.508	-3.44679	0.851387	-4.04844	5.15603e-05	0.00244527
4931428F04Rik	16.574	1.81634	2.85282	0	10.8248			Gpa33	844.348	-3.47815	0.63427	-5.4837	4.16518e-08	4.68899e-06
4931440P22Rik	0	0.90817	0.950939	1.96167	0.984076			Ptprr	32.9836	-3.54351	1.00812	-3.51497	0.000439809	0.0136537
4932415G12Rik	23.2035	16.3471	19.0188	23.54	18.6974			Clca4	52.8338	-3.54814	0.868315	-4.08624	4.38418e-05	0.0021337
4932416H05Rik	7.73451	6.35719	1.90188	2.9425	1.96815			Cmtm8	70.6949	-3.57675	0.780062	-4.58521	4.53524e-06	0.000306335
4932438A13Rik	102.759	116.246	96.9957	161.838	139.739			2610528A11Rik	92.3883	-3.57831	1.00164	-3.57244	0.000353667	0.011559
4932438H23Rik	2.20986	0.90817	0.950939	0	2.95223			Nipal2	18.707	-3.59353	1.14389	-3.1415	0.00168087	0.0402865
4933404K08Rik	3.31479	6.35719	3.80375	0	3.9363			Gm9926	37.8063	-3.61254	0.91577	-3.94481	7.98635e-05	0.00354613
4933404O12Rik	17.6789	10.898	7.60751	9.80835	18.6974			Esyt3	33.1958	-3.63663	1.06348	-3.41957	0.000627198	0.0184436
4933406C10Rik	0	0	2.85282	0	2.95223			Serpinb11	101.8	-3.72502	0.684553	-5.44154	5.28232e-08	5.72557e-06
4933407K13Rik	14.3641	2.72451	6.65657	4.90417	4.92038			Omp	24.4371	-3.72732	1.03835	-3.58966	0.000331109	0.0109178
4933408B17Rik	3.31479	0	0.950939	0	0			Cyp1a1	31.9745	-3.8025	0.998026	-3.81002	0.000138956	0.00549173
4933409K07Rik	1.10493	0	0.950939	0	0			Piezo2	32.4385	-3.8051	0.931096	-4.08669	4.37577e-05	0.0021337
4933411K20Rik	54.1416	22.7043	51.3507	92.1985	43.2993			Rassf4	25.0626	-3.81333	1.23794	-3.08038	0.00206734	0.0466201
4933412E12Rik	11.0493	5.44902	2.85282	30.4059	11.8089			Upk3bl	51.0168	-3.82086	0.787853	-4.84971	1.2364e-06	9.63612e-05
4933421O10Rik	0	0	0.950939	2.9425	0			Cpm	302.313	-3.90951	0.75381	-5.18634	2.14468e-07	2.06056e-05
4933424G05Rik	1.10493	0	0	0	0.984076			Dmbt1	19.2228	-3.93117	1.26668	-3.10353	0.00191226	0.0444003
4933426M11Rik	53.0367	129.868	66.5657	71.601	63.9649			Trpv6	23.7199	-3.9346	1.07873	-3.64744	0.000264865	0.00919602
4933427D14Rik	18.7838	16.3471	27.5772	30.4059	12.793			Slc16a12	20.031	-3.94933	1.10014	-3.58984	0.000330883	0.0109178
4933431E20Rik	34.2528	46.3167	19.0188	45.1184	28.5382			Gabrp	237.867	-3.96367	0.587672	-6.74469	1.53354e-11	3.56068e-09
4933433G15Rik	0	0	0	0.980835	0.984076			Espn	78.493	-4.00443	0.749515	-5.34269	9.15752e-08	9.27824e-06
4933433H22Rik	0	1.81634	0	0.980835	0			Tm4sf20	34.8469	-4.10125	0.924294	-4.43717	9.11513e-06	0.000564378
4933434E20Rik	135.906	112.613	121.72	76.5051	102.344			Upk1a	313.014	-4.13581	0.67671	-6.11165	9.86074e-10	1.46531e-07
4933439C10Rik	64.086	8.17353	31.381	12.7509	16.7293			Rasal1	60.4474	-4.19809	0.808103	-5.19499	2.0473e-07	2.0015e-05
5031414D18Rik	2.20986	0	0	0.980835	2.95223			S100g	132.981	-4.23104	0.619565	-6.82905	8.54761e-12	2.07094e-09
5031425E22Rik	4.41972	10.898	1.90188	7.84668	13.7771			Slc26a4	25.5008	-4.33005	1.04198	-4.15558	3.24461e-05	0.00166641
5031426D15Rik	20.9937	18.1634	17.1169	37.2717	9.84076			Acss1	15.4001	-4.34298	1.35755	-3.19912	0.00137849	0.0348373
5031434O11Rik	8.83944	0	1.90188	0.980835	1.96815			Prl6a1	97.9625	-4.36286	0.929164	-4.69547	2.6599e-06	0.000188819
5031439G07Rik	117.123	156.205	142.641	166.742	159.42			Clca3	20.9874	-4.39921	1.24724	-3.52716	0.00042005	0.0132493
5033406O09Rik	38.6726	5.44902	16.166	13.7317	48.2197			Slc15a2	32.4222	-4.44733	1.10629	-4.02003	5.81913e-05	0.00270226
5033411D12Rik	5.52465	0	0.950939	14.7125	10.8248			Stox2	23.8139	-4.54398	1.12616	-4.03494	5.46168e-05	0.00255758
5330411J11Rik	1.10493	3.63268	0	0	0			B3gnt7	56.8072	-4.63182	0.957734	-4.83622	1.3233e-06	0.000101711
5330417C22Rik	14.3641	14.5307	7.60751	0	23.6178			Cwh43	25.5468	-4.69244	1.18834	-3.94872	7.85689e-05	0.0035026
5330426P16Rik	33.1479	9.98987	6.65657	10.7892	9.84076			Sema6a	91.2912	-4.69906	0.699524	-6.71752	1.84849e-11	4.083e-09
5430402O13Rik	2.20986	1.81634	0.950939	0	0.984076			Car8	26.2937	-4.71921	1.10119	-4.28555	1.82291e-05	0.0010008
5430405H02Rik	2.20986	10.898	1.90188	10.7892	0.984076			Ccdc88b	13.2701	-4.74504	1.53191	-3.09747	0.00195178	0.0449433
5430416N02Rik	17.6789	14.5307	54.2035	24.5209	32.4745			Penk	17.2954	-5.11545	1.39832	-3.65829	0.000253906	0.00898344
5430417L22Rik	27.6233	29.9696	26.6263	25.5017	21.6497			Fut9	70.0226	-5.1265	0.790841	-6.48234	9.0309e-11	1.70592e-08
5430435G22Rik	28.7282	73.5618	21.8716	53.9459	11.8089			Limch1	32.9006	-5.48888	1.19625	-4.58841	4.46628e-06	0.000303516
5530601H04Rik	14.3641	25.4288	15.215	10.7892	11.8089			Cdh16	38.4058	-5.70064	1.10607	-5.15397	2.55034e-07	2.38853e-05
5730403I07Rik	0	0	10.4603	5.88501	0			Slc5a8	28.7312	-5.88083	1.35122	-4.35225	1.3475e-05	0.00077015
5730405O15Rik	2.20986	0	0	0	0			Mrc1	29.5262	-5.92701	1.52877	-3.87697	0.000105764	0.00451624
5730408K05Rik	7.73451	10.898	11.4113	1.96167	5.90445			Myo3b	34.8631	-6.1258	1.4492	-4.22702	2.36809e-05	0.00124492
5730455P16Rik	47.512	57.2147	42.7922	86.3135	46.2516			Prl2a1	17.7685	-6.16874	1.73742	-3.55051	0.000384484	0.0123615
5730480H06Rik	1.10493	2.72451	3.80375	0	3.9363			Prkaa2	9.31213	-6.70523	1.99384	-3.36297	0.000771078	0.0216462
5730507C01Rik	0	0.90817	0.950939	0	0			Fam184b	12.8048	-7.16493	1.86688	-3.83793	0.000124077	0.00508191
5730508B09Rik	62.981	57.2147	70.3695	42.1759	103.328			Rbp4	15.8269	-7.47059	1.80296	-4.14351	3.42031e-05	0.0017486
5730559C18Rik	12.1542	7.26536	30.43	2.9425	11.8089
5730577I03Rik	4.41972	0	0	0	4.92038
5830416P10Rik	13.2592	6.35719	5.70563	0.980835	12.793
5830417I10Rik	58.5613	59.0311	29.4791	48.0609	30.5063
5830418K08Rik	29.8331	37.235	54.2035	31.3867	35.4267
5830428M24Rik	5.52465	8.17353	6.65657	0	8.85668
5930412G12Rik	30.9381	0	21.8716	0	2.95223
5930430L01Rik	43.0923	19.0716	17.1169	43.1567	50.1879
6030419C18Rik	0	4.54085	1.90188	3.92334	6.88853
6030440G07Rik	0	1.81634	0.950939	2.9425	0
6030443J06Rik	1.10493	1.81634	0	0.980835	1.96815
6030458C11Rik	60.7712	38.1431	68.4676	74.5435	42.3152
6230400D17Rik	2.20986	0	0.950939	0	0
6330403M23Rik	71.8205	33.6023	59.9091	50.0226	67.9012
6330407A03Rik	2.20986	0	0	0	0
6330408A02Rik	11.0493	4.54085	9.50939	12.7509	4.92038
6330410L21Rik	3.31479	2.72451	7.60751	0	1.96815
6330416G13Rik	7.73451	19.9797	20.9206	22.5592	10.8248
6330418K02Rik	1.10493	1.81634	0	3.92334	1.96815
6330549D23Rik	2.20986	0	1.90188	5.88501	1.96815
6430548M08Rik	20.9937	20.8879	25.6753	27.4634	7.8726
6430550D23Rik	4.41972	0.90817	0	0	2.95223
6430562O15Rik	5.52465	0.90817	0	0	4.92038
6430573F11Rik	8.83944	0	4.75469	0	6.88853
6430710C18Rik	3.31479	0	1.90188	0	2.95223
6720401G13Rik	293.911	182.542	287.183	121.624	189.927
6720483E21Rik	3.31479	0.90817	0.950939	0.980835	0.984076
6720489N17Rik	0	2.72451	0.950939	3.92334	1.96815
6820431F20Rik	781.186	1732.79	2348.82	2011.69	1295.04
8030423F21Rik	2.20986	0	0	0	0
8030462N17Rik	0	7.26536	1.90188	1.96167	0.984076
8430408G22Rik	131.487	99.8987	111.26	3.92334	212.56
8430410A17Rik	169.054	68.1128	95.0939	59.8309	121.041
8430419L09Rik	100.549	32.6941	28.5282	26.4825	56.0923
8430426J06Rik	1.10493	0	2.85282	0	3.9363
8430427H17Rik	34.2528	18.1634	18.0678	0.980835	32.4745
8430429K09Rik	14.3641	3.63268	7.60751	3.92334	10.8248
9030025P20Rik	1.10493	1.81634	0	0	0
9030617O03Rik	26.5183	4.54085	0	35.3101	6.88853
9030624G23Rik	13.2592	18.1634	10.4603	18.6359	7.8726
9030624J02Rik	49.7219	48.133	37.0866	46.0992	48.2197
9130008F23Rik	76.2402	40.8677	70.3695	37.2717	132.85
9130011E15Rik	1.10493	0.90817	2.85282	1.96167	3.9363
9130017N09Rik	246.399	198.889	329.025	14.7125	311.952
9130023H24Rik	4.41972	1.81634	3.80375	12.7509	1.96815
9130024F11Rik	5.52465	3.63268	0	1.96167	0
9130206I24Rik	2.20986	5.44902	0	32.3676	0
9130221H12Rik	7.73451	6.35719	7.60751	3.92334	8.85668
9130230L23Rik	163.53	13.6226	3.80375	0.980835	58.0605
9130401M01Rik	38.6726	128.052	83.6826	103.969	46.2516
9130409I23Rik	1.10493	0	2.85282	0	0
9230105E05Rik	0	0.90817	0	0	0.984076
9230110C19Rik	1.10493	0	2.85282	0	0.984076
9230112J17Rik	7.73451	8.17353	1.90188	2.9425	2.95223
9230114K14Rik	1.10493	1.81634	0	9.80835	4.92038
9330020H09Rik	3.31479	6.35719	4.75469	1.96167	3.9363
9330133O14Rik	9.94437	23.6124	26.6263	8.82751	5.90445
9330151L19Rik	47.512	16.3471	17.1169	5.88501	25.586
9330162012Rik	2.20986	0	0	0	0
9430008C03Rik	35.3578	23.6124	26.6263	18.6359	31.4904
9430015G10Rik	14.3641	20.8879	4.75469	28.4442	21.6497
9430016H08Rik	76.2402	132.593	151.199	87.2943	107.264
9430018G01Rik	6.62958	0	1.90188	8.82751	4.92038
9430020K01Rik	4.41972	18.1634	0.950939	42.1759	0.984076
9430023L20Rik	46.4071	62.6637	70.3695	46.0992	51.1719
9430038I01Rik	20.9937	15.4389	29.4791	10.7892	19.6815
9430060I03Rik	6.62958	0.90817	0	0	0
9430083A17Rik	9.94437	1.81634	1.90188	0.980835	6.88853
9430091E24Rik	1.10493	1.81634	0.950939	0	0
9530026P05Rik	29.8331	3.63268	0.950939	0.980835	2.95223
9530051G07Rik	18.7838	0.90817	5.70563	0	3.9363
9530053A07Rik	0	2.72451	6.65657	0.980835	2.95223
9530068E07Rik	116.018	211.604	155.954	191.263	148.595
9530077C05Rik	0	0	0	9.80835	0
9530082P21Rik	6.62958	0.90817	0	6.86584	3.9363
9630001P10Rik	8.83944	0.90817	3.80375	0	4.92038
9630013A20Rik	0	0	4.75469	2.9425	0
9630033F20Rik	17.6789	57.2147	31.381	4.90417	9.84076
9830147E19Rik	1.10493	0.90817	5.70563	0.980835	1.96815
9930012K11Rik	11.0493	7.26536	6.65657	10.7892	8.85668
9930014A18Rik	0	2.72451	2.85282	0	0.984076
9930021J03Rik	166.844	90.817	177.826	82.3901	127.93
9930104L06Rik	27.6233	19.9797	29.4791	81.4093	20.6656
9930111J21Rik1	0	0	1.90188	0	0
A030009H04Rik	5.52465	22.7043	1.90188	34.3292	1.96815
A130010J15Rik	17.6789	15.4389	25.6753	17.655	11.8089
A130049A11Rik	0	0.90817	0.950939	0.980835	0.984076
A130077B15Rik	13.2592	1.81634	8.55845	15.6934	3.9363
A230028O05Rik	1.10493	7.26536	0	19.6167	0
A230046K03Rik	100.549	82.6435	55.1544	104.949	94.4713
A230050P20Rik	78.4501	24.5206	29.4791	4.90417	48.2197
A230056P14Rik	2.20986	2.72451	0	1.96167	2.95223
A230072C01Rik	0	0.90817	0.950939	0.980835	1.96815
A230073K19Rik	0	0	0	0	6.88853
A230108P19Rik	2.20986	0	0	0	0
A330021E22Rik	29.8331	6.35719	23.7735	5.88501	25.586
A330023F24Rik	25.4134	9.0817	15.215	12.7509	14.7611
A330035P11Rik	3.31479	0.90817	0	0	1.96815
A330040F15Rik	2.20986	2.72451	0	0	0
A330041J22Rik	1.10493	0.90817	0	0	0
A330069E16Rik	2.20986	0	1.90188	1.96167	1.96815
A330076H08Rik	2.20986	0	0	0	0
A430005L14Rik	14.3641	19.0716	19.9697	36.2909	14.7611
A430033K04Rik	11.0493	11.8062	2.85282	4.90417	2.95223
A430035B10Rik	2.20986	0.90817	0	2.9425	0
A430105I19Rik	13.2592	22.7043	20.9206	11.77	7.8726
A430107P09Rik	0	0.90817	0	1.96167	0
A4galt	3.31479	5.44902	0	6.86584	2.95223
A530013C23Rik	2.20986	0	0	1.96167	0.984076
A530054K11Rik	16.574	18.1634	22.8225	28.4442	34.4426
A530072M11Rik	2.20986	0	0	1.96167	0
A630001G21Rik	44.1972	7.26536	2.85282	48.0609	59.0445
A630007B06Rik	99.4437	51.7657	120.769	110.834	81.6783
A630033H20Rik	4.41972	26.3369	0	6.86584	2.95223
A630066F11Rik	7.73451	1.81634	5.70563	5.88501	1.96815
A630072M18Rik	1.10493	1.81634	1.90188	2.9425	3.9363
A630089N07Rik	191.153	95.3579	134.082	355.062	156.468
A630095E13Rik	0	1.81634	11.4113	0	0.984076
A730017L22Rik	1.10493	0.90817	4.75469	2.9425	0
A730020E08Rik	4.41972	0	0.950939	3.92334	6.88853
A730020M07Rik	0	6.35719	0	0	1.96815
A730082K24Rik	1.10493	0	0	0.980835	1.96815
A730098P11Rik	8.83944	4.54085	7.60751	9.80835	8.85668
A830010M20Rik	24.3085	11.8062	10.4603	11.77	19.6815
A830018L16Rik	1.10493	0	1.90188	0.980835	0
A830052D11Rik	4.41972	0	0.950939	0.980835	2.95223
A830080D01Rik	8.83944	14.5307	15.215	16.6742	9.84076
A830082K12Rik	20.9937	10.898	24.7244	39.2334	23.6178
A830082N09Rik	2.20986	3.63268	4.75469	3.92334	0
A930001C03Rik	2.20986	0	0	0	7.8726
A930004D18Rik	2.20986	5.44902	6.65657	13.7317	6.88853
A930005H10Rik	14.3641	9.0817	32.3319	18.6359	32.4745
A930006I01Rik	0	10.898	0	22.5592	0.984076
A930012L18Rik	0	4.54085	0	0	0
A930013F10Rik	11.0493	15.4389	5.70563	9.80835	7.8726
A930016O22Rik	9.94437	1.81634	14.2641	21.5784	4.92038
A930024E05Rik	6.62958	0	3.80375	2.9425	0.984076
AA388235	5.52465	0.90817	0	0.980835	0
AA465934	2.20986	0	3.80375	2.9425	4.92038
AA467197	241.98	121.695	81.7807	66.6968	412.328
AA986860	22.0986	52.6739	36.1357	1.96167	22.6337
AA987161	49.7219	30.8778	25.6753	26.4825	69.8694
AI118078	3.31479	11.8062	4.75469	19.6167	9.84076
AI314180	41.9874	51.7657	52.3016	66.6968	53.1401
AI413582	44.1972	80.8271	33.2828	102.988	52.156
AI429214	1.10493	0	5.70563	1.96167	1.96815
AI462493	22.0986	26.3369	31.381	20.5975	25.586
AI463170	4.41972	0	1.90188	0	2.95223
AI464131	4.41972	3.63268	0.950939	4.90417	5.90445
AI480653	0	6.35719	6.65657	26.4825	5.90445
AI597468	139.221	139.858	30.43	338.388	110.216
AI597479	14.3641	33.6023	30.43	46.0992	38.3789
AI661453	217.671	65.3883	167.365	3.92334	215.513
AI747448	0	0	1.90188	0.980835	0
AI837181	57.4564	41.7758	38.9885	51.9843	35.4267
AI839979	2.20986	0	1.90188	2.9425	0
AI846148	54.1416	91.7252	89.3882	43.1567	48.2197
AI987944	11.0493	17.2552	8.55845	10.7892	15.7452
AK010878	60.7712	26.3369	36.1357	23.54	45.2675
AK129341	7.73451	0	0.950939	0	0
AU015791	2.20986	0	0.950939	0	0
AU019823	87.2895	44.5003	77.026	72.5818	64.949
AU021092	4.41972	5.44902	6.65657	0	6.88853
AU022252	4.41972	0.90817	0	5.88501	2.95223
AU022754	1.10493	0	0	0	0.984076
AU023871	0	0	2.85282	0	0
AU040320	51.9317	51.7657	40.8904	74.5435	57.0764
AU041133	3.31479	0	3.80375	1.96167	1.96815
AV039307	1.10493	0	1.90188	4.90417	0
AW011738	0	0.90817	0.950939	0	0.984076
AW046200	4.41972	0	0	7.84668	7.8726
AW112010	11.0493	0	5.70563	7.84668	9.84076
AW146154	2.20986	2.72451	1.90188	4.90417	6.88853
AW209491	19.8887	28.1533	27.5772	16.6742	21.6497
AW549877	103.863	65.3883	89.3882	121.624	81.6783
AW554918	14.3641	15.4389	23.7735	22.5592	13.7771
AY074887	1.10493	0	0	0.980835	0
AY512931	2.20986	0	0.950939	0.980835	0
Aaas	56.3514	219.777	92.241	131.432	110.216
Aacs	15.469	40.8677	128.377	51.9843	55.1082
Aaed1	9.94437	4.54085	4.75469	8.82751	8.85668
Aagab	53.0367	49.0412	49.4488	53.9459	50.1879
Aak1	107.178	110.797	104.603	125.547	70.8534
Aamdc	20.9937	38.1431	34.2338	54.9268	44.2834
Aamp	288.387	192.532	336.632	165.761	297.191
Aar2	13.2592	14.5307	16.166	9.80835	29.5223
Aars2	4.41972	10.898	5.70563	10.7892	4.92038
Aars	137.011	294.247	313.81	392.334	87.5827
Aarsd1	4.41972	21.7961	27.5772	27.4634	20.6656
Aasdh	47.512	13.6226	27.5772	23.54	8.85668
Aasdhppt	111.598	108.98	146.445	112.796	110.216
Aatf	13.2592	19.0716	8.55845	28.4442	7.8726
Abca17	0	0.90817	0	0.980835	0
Abca1	9.94437	21.7961	11.4113	167.723	19.6815
Abca2	77.3451	65.3883	64.6638	110.834	58.0605
Abca3	2.20986	2.72451	0	7.84668	1.96815
Abca4	41.9874	31.786	32.3319	1.96167	61.9968
Abca5	0	8.17353	0.950939	18.6359	0.984076
Abca7	20.9937	11.8062	24.7244	5.88501	10.8248
Abca8b	0	0	0.950939	0	0.984076
Abcb10	16.574	14.5307	28.5282	13.7317	16.7293
Abcb11	0	0	0	3.92334	0
Abcb1a	70.7155	62.6637	42.7922	14.7125	55.1082
Abcb1b	8.83944	24.5206	12.3622	5.88501	5.90445
Abcb5	1.10493	0	0	0	2.95223
Abcb6	7.73451	24.5206	15.215	8.82751	12.793
Abcb7	83.9747	54.4902	80.8298	52.9651	80.6942
Abcb8	13.2592	3.63268	4.75469	0	11.8089
Abcb9	2.20986	0	1.90188	0.980835	0.984076
Abcc10	13.2592	8.17353	3.80375	11.77	4.92038
Abcc1	116.018	143.491	137.886	130.451	89.5509
Abcc3	59.6662	38.1431	89.3882	5.88501	86.5986
Abcc4	378.991	479.514	470.715	76.5051	435.945
Abcc5	108.283	44.5003	138.837	81.4093	82.6623
Abcd1	1.10493	1.81634	0.950939	2.9425	0
Abcd3	119.332	84.4598	93.192	55.9076	134.818
Abcd4	7.73451	9.0817	3.80375	15.6934	4.92038
Abce1	119.332	375.074	320.466	388.411	209.608
Abcf1	112.703	136.226	124.573	115.739	99.3916
Abcf2	29.8331	67.2046	41.8413	71.601	33.4586
Abcf3	23.2035	20.8879	24.7244	33.3484	27.5541
Abcg2	11.0493	5.44902	0.950939	11.77	2.95223
Abcg4	1.10493	0	1.90188	3.92334	0
Abhd10	11.0493	30.8778	26.6263	51.0034	17.7134
Abhd11	26.5183	9.98987	12.3622	8.82751	12.793
Abhd12	17.6789	79.0108	26.6263	59.8309	49.2038
Abhd13	66.2958	64.4801	58.9582	51.9843	64.949
Abhd14a	15.469	12.7144	16.166	22.5592	15.7452
Abhd14b	38.6726	17.2552	17.1169	9.80835	46.2516
Abhd16a	196.678	246.114	180.678	323.676	272.589
Abhd17a	81.7648	69.9291	77.977	56.8884	71.8375
Abhd17b	401.09	361.452	551.544	398.219	425.121
Abhd17c	154.69	120.787	115.064	55.9076	89.5509
Abhd2	9.94437	11.8062	42.7922	22.5592	7.8726
Abhd4	152.48	162.562	213.961	272.672	269.637
Abhd5	111.598	98.9905	100.799	345.254	111.201
Abhd6	79.555	48.133	90.3392	34.3292	95.4553
Abhd8	3.31479	14.5307	7.60751	58.8501	13.7771
Abi1	75.1353	59.0311	58.0073	79.4476	75.7738
Abi2	14.3641	70.8373	19.9697	138.298	22.6337
Abi3	0	0	4.75469	0	8.85668
Abi3bp	2.20986	1.81634	0	23.54	0.984076
Abl1	127.067	198.889	200.648	202.052	184.022
Abl2	81.7648	133.501	110.309	82.3901	44.2834
Ablim1	120.437	136.226	169.267	5.88501	135.802
Ablim2	6.62958	0.90817	2.85282	0	15.7452
Ablim3	0	5.44902	0.950939	45.1184	9.84076
Abp1	648.594	79.919	180.678	2.9425	177.134
Abr	13.2592	32.6941	10.4603	19.6167	10.8248
Abra	1.10493	0	0	0	3.9363
Abracl	77.3451	103.531	68.4676	51.0034	78.726
Abt1	25.4134	19.9797	19.9697	20.5975	25.586
Abtb1	29.8331	5.44902	9.50939	9.80835	16.7293
Abtb2	20.9937	31.786	25.6753	5.88501	9.84076
Acaa1a	28.7282	19.9797	19.9697	16.6742	13.7771
Acaa2	38.6726	49.9494	29.4791	70.6201	47.2356
Acaca	23.2035	32.6941	38.9885	43.1567	29.5223
Acacb	5.52465	0	1.90188	0.980835	0
Acad10	8.83944	4.54085	1.90188	4.90417	1.96815
Acad11	29.8331	19.0716	17.1169	34.3292	13.7771
Acad12	8.83944	0	0	0.980835	3.9363
Acad8	27.6233	24.5206	29.4791	52.9651	21.6497
Acad9	22.0986	59.9392	52.3016	75.5243	56.0923
Acadl	645.279	385.972	448.843	243.247	392.646
Acadm	171.264	100.807	91.2901	146.144	166.309
Acads	55.2465	22.7043	57.0563	18.6359	37.3949
Acadsb	139.221	82.6435	59.9091	170.665	152.532
Acadvl	54.1416	30.8778	23.7735	57.8693	32.4745
Acap1	13.2592	0	4.75469	1.96167	17.7134
Acap2	131.487	108.072	107.456	81.4093	102.344
Acap3	17.6789	35.4186	11.4113	88.2751	6.88853
Acat1	57.4564	70.8373	67.5166	81.4093	70.8534
Acat2	218.776	717.454	903.392	259.921	537.305
Acbd3	104.968	82.6435	105.554	107.892	111.201
Acbd4	41.9874	20.8879	5.70563	29.425	28.5382
Acbd5	99.4437	83.5517	70.3695	67.6776	146.627
Acbd6	117.123	51.7657	82.7317	151.049	80.6942
Accs	4.41972	1.81634	2.85282	2.9425	0
Acd	23.2035	40.8677	23.7735	73.5626	15.7452
Ace	170.159	30.8778	17.1169	12.7509	25.586
Acer2	43.0923	9.98987	26.6263	24.5209	60.0286
Acer3	48.6169	45.4085	52.3016	32.3676	56.0923
Acin1	96.1289	106.256	168.316	145.164	92.5031
Acly	376.781	663.872	892.931	238.343	539.273
Acn9	0	0	1.90188	0.980835	0.984076
Acnat1	2.20986	5.44902	2.85282	6.86584	6.88853
Aco1	29.8331	34.5105	38.9885	22.5592	25.586
Aco2	391.145	445.003	484.028	619.888	675.076
Acot11	3.31479	1.81634	6.65657	6.86584	0.984076
Acot12	4.41972	0	0	0	0
Acot13	123.752	97.1742	83.6826	92.1985	99.3916
Acot1	38.6726	37.235	35.1847	0	11.8089
Acot2	5.52465	1.81634	2.85282	2.9425	1.96815
Acot7	46.4071	284.257	218.716	118.681	178.118
Acot8	32.043	7.26536	14.2641	7.84668	11.8089
Acot9	1.10493	2.72451	3.80375	1.96167	0
Acox1	152.48	167.103	95.0939	188.32	155.484
Acox2	79.555	25.4288	30.43	0.980835	17.7134
Acox3	20.9937	15.4389	18.0678	22.5592	22.6337
Acp1	398.88	586.678	348.044	329.561	470.388
Acp2	57.4564	26.3369	33.2828	61.7926	44.2834
Acp6	27.6233	42.684	13.3131	39.2334	17.7134
Acpl2	92.8142	55.3984	37.0866	79.4476	54.1242
Acrbp	9.94437	9.0817	12.3622	2.9425	16.7293
Acsbg1	2.20986	1.81634	0	0	3.9363
Acsf2	54.1416	24.5206	32.3319	43.1567	26.57
Acsf3	7.73451	9.98987	6.65657	14.7125	10.8248
Acsl1	5.52465	24.5206	11.4113	35.3101	8.85668
Acsl3	260.764	346.013	369.915	168.704	183.038
Acsl4	391.145	311.502	626.669	327.599	556.987
Acsl5	140.326	179.818	255.802	90.2368	213.544
Acsm2	0	0.90817	0.950939	0	0
Acss1	29.8331	1.81634	16.166	0.980835	40.3471
Acss2	70.7155	72.6536	58.9582	57.8693	54.1242
Actb	729.254	1740.96	1188.67	2507.01	1263.55
Actg1	3134.69	3531.87	2784.35	1029.88	3154.95
Actl6a	78.4501	104.44	139.788	79.4476	82.6623
Actn1	502.743	1217.86	494.488	381.545	533.369
Actn4	220.986	141.675	189.237	191.263	190.911
Actr10	255.239	352.37	231.078	270.71	253.891
Actr1a	187.838	280.625	298.595	285.423	245.035
Actr1b	64.086	81.7353	109.358	64.7351	57.0764
Actr2	420.978	281.533	348.044	285.423	590.445
Actr3	316.01	423.207	348.994	287.385	429.057
Actr5	14.3641	14.5307	23.7735	10.7892	12.793
Actr6	39.7775	27.2451	36.1357	40.2142	36.4108
Actr8	76.2402	60.8474	49.4488	54.9268	63.9649
Acvr1	44.1972	325.125	46.596	308.963	97.4235
Acvr1b	1.10493	0	0.950939	0	2.95223
Acvr2a	47.512	23.6124	58.0073	2.9425	30.5063
Acvr2b	14.3641	5.44902	3.80375	0	1.96815
Acvrl1	1.10493	0.90817	4.75469	0	11.8089
Acy1	1.10493	19.0716	22.8225	6.86584	9.84076
Acy3	30.9381	28.1533	33.2828	6.86584	21.6497
Acyp1	33.1479	39.9595	24.7244	42.1759	34.4426
Ada	0	0.90817	0.950939	5.88501	2.95223
Adal	14.3641	1.81634	7.60751	4.90417	4.92038
Adam10	181.209	147.124	151.199	89.256	185.99
Adam12	1.10493	0	0	0	1.96815
Adam15	83.9747	77.1945	40.8904	97.1027	68.8853
Adam17	111.598	187.991	89.3882	138.298	173.197
Adam1a	0	1.81634	8.55845	14.7125	10.8248
Adam1b	2.20986	0	0	0	0
Adam22	0	0	0	1.96167	0
Adam28	16.574	4.54085	7.60751	2.9425	27.5541
Adam32	1.10493	2.72451	0.950939	1.96167	0.984076
Adam33	1.10493	0	2.85282	0.980835	0.984076
Adam8	5.52465	18.1634	5.70563	5.88501	4.92038
Adam9	76.2402	67.2046	69.4185	55.9076	92.5031
Adamts15	1.10493	0	0	0	0.984076
Adamts1	20.9937	66.2964	101.75	344.273	18.6974
Adamts3	3.31479	5.44902	0	0	0
Adamts4	28.7282	14.5307	25.6753	11.77	41.3312
Adamts5	0	19.0716	0.950939	218.726	1.96815
Adamts7	1.10493	22.7043	0	6.86584	0
Adamts9	75.1353	25.4288	25.6753	7.84668	18.6974
Adamtsl4	3.31479	119.878	20.9206	60.8118	43.2993
Adamtsl5	7.73451	6.35719	0	25.5017	0
Adap1	30.9381	9.0817	25.6753	1.96167	36.4108
Adar	57.4564	49.0412	67.5166	59.8309	59.0445
Adarb1	5.52465	12.7144	0	26.4825	0.984076
Adat1	7.73451	0	5.70563	5.88501	6.88853
Adat2	3.31479	15.4389	16.166	13.7317	4.92038
Adat3	9.94437	8.17353	5.70563	1.96167	0.984076
Adc	2.20986	1.81634	0	0	6.88853
Adck1	7.73451	10.898	4.75469	28.4442	4.92038
Adck2	14.3641	4.54085	5.70563	8.82751	6.88853
Adck3	5.52465	0	0	0	0.984076
Adck4	81.7648	43.5922	47.5469	72.5818	68.8853
Adck5	74.0303	42.684	36.1357	53.9459	49.2038
Adcy6	50.8268	44.5003	64.6638	47.0801	42.3152
Adcy7	6.62958	133.501	7.60751	179.493	6.88853
Adcy9	0	5.44902	0	13.7317	0.984076
Add1	533.681	408.677	526.82	484.532	582.573
Add3	274.023	99.8987	121.72	78.4668	162.372
Adh1	2201.02	1139.75	125.524	102.007	2179.73
Adh5	201.097	143.491	202.55	173.608	245.035
Adh6a	2.20986	0	5.70563	0	0
Adh7	17.6789	14.5307	10.4603	6.86584	7.8726
Adhfe1	4.41972	7.26536	12.3622	5.88501	11.8089
Adi1	132.592	179.818	232.98	110.834	272.589
Adipor1	301.646	237.941	222.52	184.397	291.286
Adipor2	197.783	157.113	142.641	85.3326	261.764
Adk	43.0923	96.266	65.6148	138.298	66.9171
Adm2	2.20986	4.54085	0.950939	0	0
Adm	778.976	442.279	343.289	370.756	763.643
Adnp2	5.52465	7.26536	4.75469	10.7892	1.96815
Adnp	113.808	101.715	135.984	142.221	114.153
Ado	104.968	67.2046	41.8413	75.5243	84.6305
Adora1	19.8887	61.7556	48.4979	1.96167	57.0764
Adpgk	8.83944	44.5003	23.7735	42.1759	33.4586
Adprh	154.69	365.084	128.377	670.891	186.974
Adprm	24.3085	25.4288	23.7735	18.6359	18.6974
Adra1b	0	0.90817	0	0.980835	0
Adra1d	1.10493	2.72451	0	1.96167	0
Adra2a	1.10493	0	1.90188	2.9425	0
Adrbk1	32.043	21.7961	36.1357	39.2334	30.5063
Adrm1	98.3388	132.593	232.029	101.026	102.344
Adsl	7.73451	10.898	11.4113	10.7892	9.84076
Adss	74.0303	196.165	153.101	76.5051	139.739
Adssl1	22.0986	59.0311	10.4603	56.8884	28.5382
Adtrp	11.0493	8.17353	5.70563	0.980835	13.7771
Aebp1	0	0.90817	0	43.1567	0.984076
Aebp2	72.9254	89.9088	76.0751	67.6776	73.8057
Aen	11.0493	21.7961	39.9394	16.6742	22.6337
Aes	757.982	666.597	630.472	589.482	749.866
Afap1	225.406	98.0824	153.101	195.186	108.248
Afap1l1	16.574	17.2552	27.5772	0	17.7134
Afap1l2	9.94437	8.17353	18.0678	4.90417	19.6815
Aff1	38.6726	19.0716	34.2338	24.5209	22.6337
Aff4	426.503	273.359	254.852	228.535	372.965
Afg3l1	111.598	115.338	139.788	191.263	126.946
Afg3l2	164.635	177.093	145.494	128.489	158.436
Afmid	54.1416	60.8474	47.5469	31.3867	54.1242
Aftph	191.153	132.593	212.059	117.7	238.146
Aga	2.20986	7.26536	0	0	0
Agap1	134.802	80.8271	146.445	63.7543	115.137
Agap2	2.20986	0	0	0	0
Agap3	92.8142	88.0925	45.6451	102.988	73.8057
Agbl3	1.10493	2.72451	1.90188	0	0.984076
Agbl5	6.62958	2.72451	4.75469	2.9425	5.90445
Ager	12.1542	5.44902	1.90188	8.82751	8.85668
Agfg1	71.8205	49.0412	83.6826	43.1567	86.5986
Agfg2	121.542	79.0108	144.543	56.8884	178.118
Aggf1	59.6662	59.0311	82.7317	61.7926	82.6623
Agk	5.52465	16.3471	10.4603	21.5784	7.8726
Agl	128.172	72.6536	50.3997	151.049	90.535
Agmo	3.31479	0	0	0	0
Ago1	80.6599	68.1128	98.8976	111.815	94.4713
Ago2	110.493	165.287	124.573	153.991	95.4553
Ago3	2.20986	19.9797	9.50939	51.0034	12.793
Agpat1	108.283	24.5206	40.8904	37.2717	65.9331
Agpat2	146.956	128.96	219.667	43.1567	157.452
Agpat3	47.512	63.5719	83.6826	91.2177	33.4586
Agpat4	65.1909	96.266	39.9394	141.24	72.8216
Agpat5	80.6599	98.0824	100.799	232.458	125.962
Agpat6	402.195	311.502	390.836	511.996	316.872
Agpat9	30.9381	16.3471	13.3131	3.92334	19.6815
Agps	92.8142	88.0925	109.358	51.9843	69.8694
Agr2	1.10493	0	2.85282	0	0
Agrn	67.4008	87.1843	99.8485	57.8693	68.8853
Agt	18.7838	57.2147	0	1.96167	11.8089
Agtpbp1	59.6662	77.1945	30.43	70.6201	45.2675
Agtrap	50.8268	39.0513	35.1847	32.3676	28.5382
Agxt2l2	24.3085	5.44902	5.70563	7.84668	17.7134
Ahctf1	48.6169	108.98	86.5354	51.0034	49.2038
Ahcy	96.1289	157.113	177.826	89.256	179.102
Ahcyl1	211.042	227.043	180.678	398.219	325.729
Ahcyl2	227.616	114.429	146.445	68.6584	166.309
Ahdc1	43.0923	42.684	37.0866	64.7351	69.8694
Ahi1	6.62958	6.35719	19.0188	32.3676	10.8248
Ahnak	736.989	851.864	936.674	672.853	491.054
Ahr	106.073	176.185	155.003	387.43	51.1719
Ahsa1	75.1353	113.521	66.5657	87.2943	68.8853
Ahsa2	12.1542	9.0817	5.70563	12.7509	7.8726
Aicda	2.20986	0	0.950939	0	0
Aida	45.3021	82.6435	48.4979	51.0034	45.2675
Aif1	8.83944	2.72451	10.4603	0	5.90445
Aif1l	48.6169	83.5517	26.6263	27.4634	58.0605
Aifm1	91.7092	114.429	142.641	100.045	89.5509
Aifm2	26.5183	11.8062	11.4113	23.54	6.88853
Aifm3	13.2592	0	12.3622	0	2.95223
Aig1	7.73451	9.0817	11.4113	14.7125	11.8089
Aim1	48.6169	59.0311	43.7432	53.9459	38.3789
Aim1l	0	0	3.80375	0	1.96815
Aim2	75.1353	58.1229	71.3204	44.1376	39.363
Aimp1	198.887	221.594	191.139	157.914	173.197
Aimp2	150.271	183.45	132.18	241.285	105.296
Aip	354.683	355.095	284.331	304.059	365.092
Aipl1	1.10493	0.90817	3.80375	0	2.95223
Airn	13.2592	4.54085	9.50939	11.77	9.84076
Ajuba	68.5057	80.8271	180.678	47.0801	98.4076
Ak1	1.10493	80.8271	1.90188	176.55	1.96815
Ak2	66.2958	65.3883	87.4863	57.8693	61.9968
Ak3	445.287	432.289	424.119	248.151	370.996
Ak4	109.388	79.919	38.9885	59.8309	138.755
Ak5	1.10493	3.63268	0.950939	10.7892	0.984076
Akap10	5.52465	17.2552	17.1169	15.6934	5.90445
Akap11	74.0303	140.766	176.875	216.765	138.755
Akap12	226.511	1276.89	891.98	48.0609	659.331
Akap13	199.992	98.9905	125.524	123.585	124.978
Akap17b	28.7282	2.72451	1.90188	28.4442	1.96815
Akap1	15.469	25.4288	20.9206	9.80835	11.8089
Akap2	8.83944	80.8271	22.8225	161.838	18.6974
Akap5	0	0	0.950939	0.980835	0
Akap7	96.1289	86.2762	89.3882	100.045	170.245
Akap8	206.622	223.41	239.637	191.263	131.866
Akap8l	38.6726	17.2552	6.65657	40.2142	29.5223
Akap9	282.862	125.327	189.237	176.55	210.592
Akip1	70.7155	34.5105	24.7244	41.1951	39.363
Akirin1	24.3085	23.6124	29.4791	27.4634	22.6337
Akirin2	35.3578	74.47	60.8601	95.141	117.105
Akna	0	3.63268	0.950939	10.7892	0.984076
Akr1a1	534.786	573.055	486.881	629.696	494.99
Akr1b10	39.7775	24.5206	36.1357	27.4634	31.4904
Akr1b7	2.20986	0.90817	0	0.980835	1.96815
Akr1b8	92.8142	241.573	163.561	138.298	96.4394
Akr1c12	25.4134	14.5307	28.5282	8.82751	81.6783
Akr1c13	36.4627	20.8879	55.1544	4.90417	79.7101
Akr1c14	0	0.90817	0	41.1951	4.92038
Akr1c18	19.8887	24.5206	13.3131	99.0643	69.8694
Akr1c19	40.8824	47.2248	103.652	1.96167	125.962
Akr1c20	0	1.81634	0.950939	0	0.984076
Akr1e1	154.69	45.4085	43.7432	57.8693	117.105
Akr7a5	59.6662	32.6941	55.1544	30.4059	68.8853
Akt1	256.344	322.4	239.637	306.021	283.414
Akt1s1	17.6789	8.17353	9.50939	12.7509	8.85668
Akt2	247.504	158.93	181.629	246.19	182.054
Akt3	50.8268	7.26536	38.9885	47.0801	20.6656
Aktip	182.314	69.0209	125.524	174.589	121.041
Alad	60.7712	20.8879	20.9206	10.7892	15.7452
Alas1	97.2339	56.3065	60.8601	39.2334	57.0764
Alcam	1603.25	239.757	834.924	55.9076	997.853
Aldh16a1	39.7775	28.1533	35.1847	20.5975	17.7134
Aldh18a1	11.0493	49.0412	13.3131	58.8501	7.8726
Aldh1a1	3.31479	15.4389	7.60751	0	4.92038
Aldh1a2	3.31479	11.8062	2.85282	0	27.5541
Aldh1a3	0	7.26536	1.90188	0	0.984076
Aldh1a7	5.52465	24.5206	6.65657	0.980835	22.6337
Aldh1l2	3.31479	17.2552	2.85282	54.9268	10.8248
Aldh2	296.121	257.92	196.844	384.487	225.353
Aldh3a1	186.733	1261.45	116.965	938.659	98.4076
Aldh3a2	72.9254	62.6637	48.4979	45.1184	82.6623
Aldh3b1	28.7282	28.1533	19.0188	13.7317	21.6497
Aldh3b2	4.41972	0	0.950939	0	0
Aldh4a1	15.469	33.6023	38.9885	24.5209	29.5223
Aldh5a1	33.1479	10.898	16.166	17.655	33.4586
Aldh6a1	41.9874	38.1431	19.9697	30.4059	33.4586
Aldh7a1	88.3944	79.919	151.199	165.761	90.535
Aldh9a1	72.9254	80.8271	84.6335	113.777	91.519
Aldoa	4323.59	2179.61	2799.56	1974.42	4497.23
Aldoart1	1.10493	1.81634	0	0	3.9363
Aldoart2	1.10493	0	0	0	0.984076
Aldoc	1328.13	521.29	718.91	173.608	1452.5
Alg10b	5.52465	11.8062	3.80375	0.980835	4.92038
Alg11	264.078	157.113	152.15	137.317	191.895
Alg12	16.574	41.7758	14.2641	22.5592	18.6974
Alg13	33.1479	22.7043	22.8225	23.54	14.7611
Alg14	25.4134	18.1634	10.4603	28.4442	21.6497
Alg2	71.8205	92.6334	66.5657	140.259	89.5509
Alg3	29.8331	20.8879	20.9206	14.7125	10.8248
Alg5	99.4437	139.858	107.456	94.1602	79.7101
Alg6	43.0923	66.2964	84.6335	136.336	115.137
Alg8	27.6233	33.6023	71.3204	32.3676	38.3789
Alg9	14.3641	20.8879	16.166	7.84668	23.6178
Alkbh1	4.41972	18.1634	6.65657	9.80835	4.92038
Alkbh2	37.5676	8.17353	14.2641	10.7892	19.6815
Alkbh3	27.6233	39.9595	29.4791	40.2142	40.3471
Alkbh4	18.7838	12.7144	11.4113	16.6742	5.90445
Alkbh5	337.004	271.543	261.508	178.512	578.636
Alkbh6	99.4437	42.684	25.6753	33.3484	46.2516
Alkbh7	8.83944	7.26536	7.60751	15.6934	16.7293
Alkbh8	11.0493	18.1634	6.65657	4.90417	12.793
Alms1	0	1.81634	0	2.9425	2.95223
Alox12	3.31479	4.54085	12.3622	0.980835	6.88853
Alox12e	87.2895	218.869	130.279	6.86584	150.564
Alox15	8.83944	57.2147	12.3622	5.88501	18.6974
Alox5ap	155.795	10.898	51.3507	12.7509	98.4076
Alpk1	2.20986	2.72451	0.950939	11.77	0.984076
Alpl	0	2.72451	2.85282	5.88501	10.8248
Als2	0	1.81634	3.80375	0.980835	2.95223
Als2cl	276.233	283.349	306.202	32.3676	360.172
Als2cr12	2.20986	0	5.70563	0	0.984076
Alyref2	2.20986	0.90817	0.950939	3.92334	1.96815
Alyref	17.6789	66.2964	62.7619	38.2526	33.4586
Amacr	28.7282	17.2552	14.2641	51.9843	15.7452
Ambra1	101.654	47.2248	98.8976	101.026	76.7579
Amd1	0	2.72451	2.85282	0.980835	1.96815
Amdhd1	4.41972	4.54085	6.65657	0	7.8726
Amdhd2	93.9191	69.0209	48.4979	39.2334	56.0923
Amer1	46.4071	53.582	47.5469	59.8309	26.57
Amfr	128.172	283.349	228.225	552.21	146.627
Amica1	0	0.90817	0	0	1.96815
Amigo1	6.62958	5.44902	9.50939	25.5017	5.90445
Amigo2	13.2592	67.2046	0.950939	81.4093	3.9363
Amigo3	1.10493	0	0.950939	0	0.984076
Ammecr1	13.2592	12.7144	10.4603	4.90417	9.84076
Ammecr1l	183.418	129.868	150.248	138.298	105.296
Amn1	37.5676	12.7144	14.2641	17.655	20.6656
Amot	24.3085	52.6739	58.0073	44.1376	8.85668
Amotl1	439.762	334.207	266.263	463.935	482.197
Amotl2	60.7712	79.0108	58.0073	167.723	85.6146
Ampd2	11.0493	31.786	46.596	38.2526	6.88853
Ampd3	1.10493	15.4389	9.50939	55.9076	4.92038
Amy1	1.10493	1.81634	0.950939	12.7509	2.95223
Amz1	9.94437	1.81634	1.90188	0	0.984076
Amz2	32.043	47.2248	23.7735	47.0801	45.2675
Anapc10	118.228	18.1634	61.811	24.5209	50.1879
Anapc11	213.252	147.124	144.543	184.397	194.847
Anapc13	109.388	44.5003	84.6335	46.0992	81.6783
Anapc15	27.6233	9.98987	11.4113	16.6742	33.4586
Anapc16	100.549	111.705	145.494	107.892	113.169
Anapc1	70.7155	108.072	122.671	84.3518	77.742
Anapc2	649.699	388.697	391.787	319.752	596.35
Anapc4	80.6599	87.1843	73.2223	87.2943	61.9968
Anapc5	201.097	155.297	181.629	186.359	229.29
Anapc7	44.1972	15.4389	47.5469	20.5975	36.4108
Ang	6.62958	0	8.55845	1.96167	1.96815
Angel1	0	3.63268	0	1.96167	2.95223
Angel2	25.4134	45.4085	24.7244	33.3484	28.5382
Angpt1	3.31479	47.2248	5.70563	80.4285	1.96815
Angpt2	38.6726	50.8575	6.65657	333.484	42.3152
Angptl2	0	128.052	3.80375	145.164	0.984076
Angptl4	1.10493	8.17353	0	7.84668	2.95223
Angptl7	0	0.90817	0	14.7125	0
Ank1	0	9.0817	0	30.4059	0
Ank2	0	0	0	2.9425	0
Ank3	48.6169	103.531	62.7619	142.221	72.8216
Ank	74.0303	134.409	96.0448	273.653	63.9649
Ankdd1b	2.20986	0	0	2.9425	0
Ankfy1	33.1479	44.5003	23.7735	40.2142	31.4904
Ankhd1	258.554	149.848	279.576	217.745	184.022
Ankib1	139.221	365.993	109.358	821.94	112.185
Ankle1	1.10493	0.90817	5.70563	1.96167	3.9363
Ankle2	82.8698	50.8575	74.1732	50.0226	98.4076
Ankmy2	108.283	57.2147	53.2526	48.0609	153.516
Ankra2	71.8205	37.235	40.8904	60.8118	55.1082
Ankrd10	32.043	22.7043	36.1357	50.0226	14.7611
Ankrd11	548.045	320.584	501.145	560.057	370.996
Ankrd12	215.461	242.481	164.512	700.316	187.958
Ankrd13a	163.53	102.623	136.935	51.0034	137.771
Ankrd13b	3.31479	5.44902	3.80375	6.86584	3.9363
Ankrd13c	12.1542	23.6124	14.2641	36.2909	17.7134
Ankrd13d	6.62958	0	1.90188	1.96167	3.9363
Ankrd16	34.2528	40.8677	27.5772	35.3101	13.7771
Ankrd17	360.207	318.768	474.518	320.733	401.503
Ankrd1	88.3944	248.839	315.712	261.883	247.003
Ankrd22	50.8268	14.5307	33.2828	2.9425	41.3312
Ankrd23	3.31479	0.90817	0.950939	0.980835	1.96815
Ankrd24	20.9937	14.5307	7.60751	2.9425	15.7452
Ankrd26	32.043	26.3369	38.9885	41.1951	41.3312
Ankrd27	71.8205	51.7657	52.3016	61.7926	63.9649
Ankrd28	30.9381	96.266	37.0866	44.1376	37.3949
Ankrd29	27.6233	2.72451	12.3622	5.88501	82.6623
Ankrd32	32.043	35.4186	44.6941	22.5592	31.4904
Ankrd35	14.3641	0	0	15.6934	2.95223
Ankrd37	60.7712	19.9797	23.7735	22.5592	76.7579
Ankrd39	7.73451	4.54085	7.60751	6.86584	5.90445
Ankrd40	116.018	96.266	135.033	230.496	103.328
Ankrd42	5.52465	0	1.90188	0	0
Ankrd44	8.83944	16.3471	10.4603	6.86584	19.6815
Ankrd46	316.01	207.971	232.98	585.558	251.923
Ankrd49	16.574	14.5307	20.9206	27.4634	19.6815
Ankrd50	92.8142	185.267	87.4863	159.876	143.675
Ankrd52	1.10493	0.90817	3.80375	1.96167	5.90445
Ankrd54	32.043	36.3268	50.3997	29.425	23.6178
Ankrd55	29.8331	6.35719	14.2641	0	6.88853
Ankrd6	5.52465	2.72451	1.90188	5.88501	1.96815
Ankrd9	5.52465	39.0513	11.4113	13.7317	6.88853
Anks1	38.6726	32.6941	49.4488	56.8884	28.5382
Anks3	17.6789	9.98987	17.1169	18.6359	5.90445
Anks6	1.10493	1.81634	0.950939	3.92334	0
Ankzf1	6.62958	2.72451	3.80375	2.9425	9.84076
Anln	58.5613	193.44	145.494	99.0643	166.309
Ano10	20.9937	15.4389	12.3622	42.1759	18.6974
Ano1	33.1479	38.1431	20.9206	4.90417	30.5063
Ano6	440.867	423.207	356.602	498.264	402.487
Ano9	20.9937	5.44902	15.215	1.96167	10.8248
Anp32a	216.566	168.011	157.856	141.24	216.497
Anp32b	346.948	568.515	514.458	543.383	556.003
Anp32e	87.2895	180.726	157.856	162.819	178.118
Anpep	1133.66	276.992	231.078	45.1184	324.745
Antxr2	41.9874	37.235	48.4979	14.7125	44.2834
Anxa10	16.574	11.8062	4.75469	1.96167	11.8089
Anxa11	540.311	492.228	433.628	250.113	545.178
Anxa13	202.202	51.7657	48.4979	0.980835	108.248
Anxa1	454.126	703.832	580.073	279.538	525.496
Anxa2	2616.48	3342.07	2185.26	1879.28	3382.27
Anxa3	461.861	252.471	427.922	162.819	470.388
Anxa4	1841.92	1500.3	1138.27	379.583	2393.27
Anxa5	206.622	345.105	167.365	366.832	309
Anxa6	2483.88	919.068	1565.24	811.151	1515.48
Anxa7	203.307	210.695	215.863	160.857	256.844
Anxa8	0	1.81634	2.85282	0	0
Anxa9	14.3641	13.6226	16.166	2.9425	8.85668
Aoc2	0	0.90817	8.55845	0	0.984076
Aox1	3.31479	10.898	0.950939	10.7892	0.984076
Aox3	5.52465	10.898	1.90188	54.9268	0.984076
Ap1ar	4.41972	27.2451	15.215	18.6359	9.84076
Ap1b1	190.048	185.267	165.463	264.825	176.15
Ap1g1	352.473	227.951	335.681	455.107	345.411
Ap1g2	16.574	18.1634	30.43	10.7892	20.6656
Ap1m1	16.574	57.2147	19.9697	104.949	25.586
Ap1m2	72.9254	57.2147	38.9885	3.92334	60.0286
Ap1s1	96.1289	63.5719	83.6826	39.2334	92.5031
Ap1s2	18.7838	19.0716	19.9697	62.7734	37.3949
Ap1s3	16.574	30.8778	20.9206	13.7317	24.6019
Ap2a2	82.8698	52.6739	67.5166	103.969	72.8216
Ap2b1	87.2895	118.97	121.72	98.0835	104.312
Ap2m1	832.013	542.178	872.962	439.414	850.241
Ap2s1	298.331	155.297	215.863	139.279	222.401
Ap3b1	292.807	136.226	212.059	241.285	350.331
Ap3b2	1.10493	0.90817	11.4113	0	9.84076
Ap3d1	184.523	137.134	193.991	156.934	166.309
Ap3m1	93.9191	118.062	98.8976	71.601	79.7101
Ap3m2	16.574	14.5307	8.55845	56.8884	20.6656
Ap3s1	116.018	79.0108	104.603	133.394	136.787
Ap3s2	75.1353	44.5003	34.2338	27.4634	30.5063
Ap4b1	61.8761	34.5105	30.43	14.7125	43.2993
Ap4e1	8.83944	12.7144	15.215	16.6742	9.84076
Ap4m1	8.83944	0.90817	9.50939	3.92334	9.84076
Ap4s1	9.94437	9.0817	10.4603	17.655	5.90445
Ap5b1	4.41972	2.72451	3.80375	0.980835	6.88853
Ap5m1	12.1542	5.44902	25.6753	28.4442	10.8248
Ap5s1	13.2592	17.2552	11.4113	8.82751	34.4426
Ap5z1	20.9937	22.7043	14.2641	92.1985	16.7293
Apaf1	51.9317	33.6023	42.7922	17.655	39.363
Apba3	19.8887	49.9494	15.215	44.1376	20.6656
Apbb1	0	20.8879	0	55.9076	0
Apbb1ip	1.10493	13.6226	0.950939	45.1184	1.96815
Apbb2	46.4071	79.919	30.43	119.662	56.0923
Apbb3	69.6106	63.5719	75.1241	90.2368	79.7101
Apc2	7.73451	0	0	11.77	0.984076
Apc	173.474	128.052	204.452	149.087	155.484
Apeh	38.6726	23.6124	28.5282	17.655	32.4745
Apex1	0	0	8.55845	0.980835	0
Apex2	2.20986	9.98987	24.7244	8.82751	12.793
Aph1a	254.134	209.787	177.826	232.458	204.688
Aph1b	25.4134	9.98987	7.60751	28.4442	13.7771
Aph1c	1.10493	2.72451	0	0.980835	2.95223
Api5	333.689	702.924	623.816	489.437	573.716
Apip	19.8887	39.9595	21.8716	28.4442	15.7452
Apitd1	1.10493	5.44902	4.75469	11.77	8.85668
Aplf	30.9381	14.5307	12.3622	19.6167	18.6974
Apln	2.20986	55.3984	0	98.0835	5.90445
Aplp1	20.9937	3.63268	4.75469	0	1.96815
Aplp2	808.809	939.048	484.979	1010.26	888.62
Apmap	28.7282	49.9494	34.2338	42.1759	44.2834
Apoa1bp	627.6	670.23	524.918	513.958	693.773
Apoa2	1.10493	2.72451	0	7.84668	3.9363
Apobec1	6.62958	19.0716	11.4113	72.5818	4.92038
Apobec2	6.62958	1.81634	0	1.96167	0.984076
Apobec3	247.504	63.5719	183.531	49.0417	164.341
Apobr	149.166	62.6637	67.5166	3.92334	113.169
Apoe	0	7.26536	10.4603	0	1.96815
Apoh	3.31479	3.63268	0	3.92334	0.984076
Apol6	2.20986	1.81634	0.950939	3.92334	0.984076
Apol7a	7.73451	13.6226	3.80375	2.9425	10.8248
Apol9a	0	3.63268	0	1.96167	1.96815
Apold1	1.10493	2.72451	0.950939	4.90417	2.95223
Apoo	16.574	27.2451	18.0678	36.2909	21.6497
Apool	20.9937	19.9797	15.215	6.86584	21.6497
Apopt1	26.5183	32.6941	33.2828	28.4442	30.5063
App	1138.08	955.395	837.777	1411.42	828.592
Appbp2	16.574	17.2552	19.9697	15.6934	21.6497
Appl1	62.981	86.2762	101.75	117.7	93.4872
Appl2	583.403	225.226	151.199	105.93	486.133
Aprt	262.973	346.921	331.878	485.513	279.477
Aptx	8.83944	9.0817	19.0188	27.4634	9.84076
Aqp11	13.2592	0.90817	0.950939	5.88501	2.95223
Aqp1	0	168.011	5.70563	29.425	0.984076
Aqp3	1.10493	0.90817	0	0	0
Aqp4	61.8761	89.9088	0	7.84668	220.433
Aqp5	80.6599	248.839	92.241	257.96	100.376
Aqp8	331.479	30.8778	72.2713	21.5784	493.022
Aqp9	2.20986	0	0.950939	0	0
Aqr	34.2528	25.4288	38.0375	24.5209	52.156
Araf	119.332	104.44	95.0939	134.374	145.643
Arap1	93.9191	35.4186	43.7432	13.7317	66.9171
Arap2	685.057	129.868	465.009	93.1793	470.388
Arc	0	115.338	4.75469	282.48	8.85668
Arcn1	127.067	141.675	110.309	121.624	150.564
Areg	0	9.0817	41.8413	1.96167	3.9363
Arf1	645.279	747.424	655.197	692.469	710.503
Arf2	40.8824	188.899	87.4863	133.394	84.6305
Arf3	170.159	360.544	204.452	268.749	208.624
Arf4	230.93	335.115	254.852	388.411	300.143
Arf5	3.31479	1.81634	1.90188	0.980835	5.90445
Arf6	685.057	1009.89	668.51	831.748	857.13
Arfgap1	57.4564	68.1128	46.596	81.4093	32.4745
Arfgap2	48.6169	21.7961	44.6941	35.3101	32.4745
Arfgap3	125.962	82.6435	95.0939	96.1218	97.4235
Arfgef1	509.373	214.328	424.119	113.777	530.417
Arfgef2	39.7775	63.5719	67.5166	73.5626	82.6623
Arfip1	1372.32	1293.23	1509.14	1563.45	1748.7
Arfip2	158.005	91.7252	135.033	148.106	146.627
Arfrp1	53.0367	33.6023	57.0563	51.9843	53.1401
Arg1	6986.47	388.697	715.106	228.535	3895.96
Arg2	1.10493	0	3.80375	0.980835	1.96815
Arglu1	319.325	205.246	288.134	518.862	196.815
Arhgap10	6.62958	13.6226	11.4113	27.4634	11.8089
Arhgap11a	54.1416	92.6334	131.23	62.7734	77.742
Arhgap12	152.48	98.0824	80.8298	94.1602	133.834
Arhgap17	43.0923	46.3167	35.1847	39.2334	32.4745
Arhgap18	60.7712	68.1128	48.4979	33.3484	50.1879
Arhgap19	3.31479	2.72451	10.4603	7.84668	10.8248
Arhgap1	385.621	405.044	523.016	365.851	425.121
Arhgap21	140.326	70.8373	83.6826	71.601	64.949
Arhgap22	14.3641	33.6023	12.3622	54.9268	16.7293
Arhgap23	65.1909	183.45	75.1241	305.04	43.2993
Arhgap26	9.94437	1.81634	7.60751	3.92334	7.8726
Arhgap27	51.9317	68.1128	65.6148	17.655	82.6623
Arhgap28	14.3641	0	0	0	0
Arhgap29	454.126	77.1945	178.776	13.7317	393.63
Arhgap32	131.487	71.7454	60.8601	21.5784	133.834
Arhgap33	0	11.8062	11.4113	20.5975	9.84076
Arhgap39	6.62958	7.26536	7.60751	4.90417	4.92038
Arhgap40	0	1.81634	0.950939	0	0
Arhgap42	44.1972	21.7961	34.2338	72.5818	29.5223
Arhgap44	11.0493	39.0513	12.3622	5.88501	12.793
Arhgap5	180.104	123.511	165.463	131.432	264.716
Arhgap6	17.6789	35.4186	2.85282	66.6968	5.90445
Arhgap8	24.3085	10.898	33.2828	5.88501	39.363
Arhgdia	316.01	364.176	420.315	561.038	402.487
Arhgdib	2.20986	51.7657	0.950939	197.148	5.90445
Arhgdig	128.172	78.1026	96.9957	8.82751	49.2038
Arhgef10	14.3641	13.6226	6.65657	23.54	12.793
Arhgef10l	33.1479	34.5105	28.5282	51.0034	38.3789
Arhgef11	0	2.72451	0	1.96167	4.92038
Arhgef12	154.69	98.0824	80.8298	105.93	87.5827
Arhgef15	0	0	0	1.96167	0
Arhgef16	32.043	28.1533	42.7922	3.92334	27.5541
Arhgef17	107.178	54.4902	73.2223	109.854	81.6783
Arhgef18	35.3578	54.4902	50.3997	39.2334	45.2675
Arhgef19	13.2592	7.26536	9.50939	16.6742	7.8726
Arhgef1	106.073	106.256	106.505	124.566	127.93
Arhgef25	17.6789	9.0817	18.0678	36.2909	12.793
Arhgef28	137.011	26.3369	97.9467	32.3676	111.201
Arhgef2	35.3578	68.1128	43.7432	89.256	56.0923
Arhgef38	1.10493	0	0.950939	0	1.96815
Arhgef39	2.20986	36.3268	45.6451	22.5592	49.2038
Arhgef3	156.9	118.062	40.8904	53.9459	102.344
Arhgef40	58.5613	74.47	29.4791	160.857	58.0605
Arhgef4	20.9937	1.81634	13.3131	3.92334	19.6815
Arhgef5	174.579	183.45	243.44	59.8309	148.595
Arhgef6	0	0	0	4.90417	0
Arhgef7	70.7155	108.072	101.75	153.991	108.248
Arhgef9	12.1542	3.63268	5.70563	27.4634	1.96815
Arid1a	101.654	106.256	128.377	93.1793	80.6942
Arid1b	174.579	93.5415	112.211	162.819	112.185
Arid2	113.808	58.1229	125.524	108.873	113.169
Arid3a	33.1479	21.7961	26.6263	26.4825	26.57
Arid3b	32.043	13.6226	5.70563	21.5784	34.4426
Arid4a	177.894	164.379	148.346	154.972	176.15
Arid4b	288.387	191.624	326.172	271.691	273.573
Arid5a	17.6789	15.4389	20.9206	30.4059	6.88853
Arid5b	107.178	71.7454	99.8485	106.911	85.6146
Arih1	88.3944	111.705	102.701	79.4476	60.0286
Arih2	95.024	73.5618	76.0751	76.5051	106.28
Arl13b	76.2402	19.0716	28.5282	30.4059	27.5541
Arl14	9.94437	30.8778	1.90188	2.9425	3.9363
Arl14ep	86.1846	98.0824	67.5166	135.355	67.9012
Arl15	24.3085	42.684	30.43	18.6359	17.7134
Arl16	8.83944	41.7758	25.6753	87.2943	20.6656
Arl1	6.62958	0.90817	2.85282	4.90417	0.984076
Arl2	51.9317	51.7657	36.1357	84.3518	86.5986
Arl2bp	144.746	195.257	253.901	351.139	114.153
Arl3	77.3451	100.807	48.4979	148.106	83.6464
Arl4a	9.94437	8.17353	14.2641	26.4825	28.5382
Arl4c	366.837	484.963	389.885	623.811	460.547
Arl4d	23.2035	29.0614	6.65657	0	42.3152
Arl5a	374.571	202.522	328.074	224.611	275.541
Arl5b	33.1479	21.7961	33.2828	15.6934	32.4745
Arl5c	0	2.72451	0.950939	7.84668	0
Arl6	26.5183	29.9696	23.7735	60.8118	8.85668
Arl6ip1	567.934	905.446	938.576	672.853	1427.89
Arl6ip4	56.3514	41.7758	67.5166	35.3101	49.2038
Arl6ip5	131.487	69.0209	41.8413	43.1567	53.1401
Arl6ip6	32.043	24.5206	39.9394	30.4059	27.5541
Arl8a	57.4564	116.246	77.026	84.3518	95.4553
Arl8b	104.968	62.6637	78.9279	91.2177	88.5668
Armc10	41.9874	19.9797	30.43	17.655	32.4745
Armc1	81.7648	215.236	141.69	228.535	108.248
Armc5	28.7282	19.9797	28.5282	24.5209	11.8089
Armc6	6.62958	0	4.75469	35.3101	5.90445
Armc7	1.10493	1.81634	0.950939	1.96167	0
Armc8	28.7282	31.786	33.2828	52.9651	80.6942
Armc9	6.62958	2.72451	3.80375	1.96167	7.8726
Armcx1	0	0	0	1.96167	0
Armcx5	5.52465	31.786	13.3131	41.1951	7.8726
Arnt2	12.1542	5.44902	1.90188	0	3.9363
Arnt	77.3451	88.0925	56.1054	130.451	55.1082
Arntl2	2.20986	0	0.950939	5.88501	0.984076
Arntl	36.4627	35.4186	31.381	21.5784	20.6656
Arpc1a	449.707	415.034	207.305	1124.04	309.984
Arpc1b	601.082	969.926	483.077	2186.28	504.831
Arpc2	3255.12	2054.28	2641.71	1565.41	4979.42
Arpc3	385.621	200.706	271.968	167.723	273.573
Arpc4	449.707	657.515	427.922	796.438	357.219
Arpc5	893.889	566.698	700.842	376.641	933.888
Arpc5l	92.8142	143.491	188.286	71.601	116.121
Arpp19	119.332	207.063	152.15	146.144	102.344
Arrb1	82.8698	46.3167	12.3622	87.2943	44.2834
Arrb2	5.52465	9.98987	13.3131	19.6167	12.793
Arrdc1	173.474	76.2863	130.279	26.4825	160.404
Arrdc2	5.52465	6.35719	5.70563	5.88501	6.88853
Arrdc3	93.9191	75.3781	38.0375	138.298	91.519
Arrdc4	287.282	161.654	130.279	56.8884	171.229
Arsa	233.14	160.746	146.445	179.493	264.716
Arsb	20.9937	39.9595	34.2338	51.9843	68.8853
Arsg	32.043	25.4288	19.0188	20.5975	36.4108
Arsk	33.1479	27.2451	15.215	36.2909	15.7452
Artn	1.10493	9.0817	7.60751	16.6742	9.84076
Arv1	3.31479	3.63268	1.90188	6.86584	5.90445
Arvcf	12.1542	2.72451	6.65657	2.9425	3.9363
As3mt	0	6.35719	1.90188	8.82751	7.8726
Asah1	187.838	150.756	166.414	120.643	195.831
Asah2	43.0923	17.2552	19.0188	31.3867	37.3949
Asap1	86.1846	260.645	73.2223	327.599	187.958
Asap2	11.0493	8.17353	3.80375	1.96167	8.85668
Asap3	0	0	0.950939	0.980835	0
Asb13	9.94437	11.8062	31.381	18.6359	11.8089
Asb1	8.83944	28.1533	17.1169	26.4825	7.8726
Asb3	150.271	102.623	172.12	163.799	157.452
Asb6	14.3641	21.7961	32.3319	26.4825	24.6019
Asb7	82.8698	46.3167	64.6638	56.8884	66.9171
Asb8	27.6233	76.2863	54.2035	32.3676	51.1719
Ascc1	254.134	126.236	134.082	101.026	242.083
Ascc2	14.3641	13.6226	6.65657	12.7509	13.7771
Ascc3	77.3451	57.2147	100.799	60.8118	91.519
Ascl2	5.52465	0	13.3131	0	12.793
Asf1a	43.0923	47.2248	96.0448	38.2526	41.3312
Asf1b	23.2035	467.708	295.742	237.362	195.831
Asgr1	43.0923	44.5003	4.75469	20.5975	69.8694
Asgr2	2.20986	0	1.90188	0	0
Ash1l	276.233	244.298	247.244	421.759	307.032
Ash2l	104.968	193.44	163.561	220.688	122.025
Asic3	1.10493	0.90817	0	0	0.984076
Asl	77.3451	51.7657	51.3507	32.3676	53.1401
Asna1	25.4134	93.5415	33.2828	93.1793	26.57
Asns	17.6789	81.7353	51.3507	64.7351	56.0923
Asnsd1	109.388	37.235	24.7244	52.9651	70.8534
Aspa	164.635	100.807	249.146	21.5784	245.035
Asph	119.332	107.164	61.811	119.662	124.978
Aspm	41.9874	88.0925	170.218	71.601	141.707
Asprv1	0	4.54085	6.65657	0	4.92038
Aspscr1	22.0986	27.2451	13.3131	46.0992	16.7293
Asrgl1	37.5676	13.6226	7.60751	6.86584	37.3949
Ass1	15.469	3.63268	2.85282	0.980835	12.793
Aste1	3.31479	5.44902	11.4113	2.9425	7.8726
Asun	5.52465	25.4288	20.9206	10.7892	23.6178
Asxl1	123.752	89.0007	115.064	60.8118	126.946
Asxl2	92.8142	49.9494	47.5469	77.486	57.0764
Atad1	133.697	159.838	199.697	102.007	164.341
Atad2	32.043	108.98	90.3392	100.045	67.9012
Atad2b	77.3451	59.0311	46.596	51.9843	66.9171
Atad3a	17.6789	23.6124	26.6263	25.5017	15.7452
Atad5	32.043	43.5922	36.1357	42.1759	37.3949
Atat1	25.4134	23.6124	12.3622	28.4442	17.7134
Ate1	48.6169	51.7657	49.4488	78.4668	66.9171
Atf1	116.018	181.634	116.965	257.96	140.723
Atf2	407.719	399.595	492.586	382.526	570.764
Atf3	24.3085	27.2451	30.43	8.82751	31.4904
Atf4	685.057	791.016	716.057	764.07	616.031
Atf5	110.493	206.155	128.377	309.944	105.296
Atf6	103.863	130.777	92.241	96.1218	80.6942
Atf6b	24.3085	40.8677	40.8904	37.2717	35.4267
Atf7	37.5676	17.2552	22.8225	18.6359	5.90445
Atf7ip	37.5676	49.0412	27.5772	94.1602	34.4426
Atg10	61.8761	31.786	30.43	87.2943	52.156
Atg12	499.429	352.37	406.051	302.097	632.761
Atg13	65.1909	76.2863	65.6148	67.6776	60.0286
Atg14	43.0923	29.9696	28.5282	44.1376	24.6019
Atg16l1	57.4564	55.3984	48.4979	32.3676	36.4108
Atg16l2	9.94437	6.35719	7.60751	26.4825	0
Atg2a	66.2958	33.6023	49.4488	28.4442	48.2197
Atg2b	57.4564	58.1229	47.5469	63.7543	67.9012
Atg3	48.6169	57.2147	55.1544	81.4093	60.0286
Atg4a	24.3085	18.1634	21.8716	31.3867	21.6497
Atg4b	27.6233	39.0513	22.8225	33.3484	21.6497
Atg4c	24.3085	19.0716	4.75469	18.6359	24.6019
Atg5	87.2895	73.5618	61.811	74.5435	83.6464
Atg7	69.6106	33.6023	28.5282	63.7543	61.0127
Atg9a	20.9937	30.8778	18.0678	22.5592	25.586
Atg9b	14.3641	3.63268	6.65657	0	26.57
Athl1	39.7775	10.898	31.381	28.4442	33.4586
Atic	9.94437	32.6941	12.3622	27.4634	16.7293
Atl1	15.469	1.81634	4.75469	7.84668	15.7452
Atl2	164.635	114.429	120.769	196.167	172.213
Atl3	25.4134	46.3167	38.9885	25.5017	32.4745
Atm	23.2035	41.7758	28.5282	36.2909	39.363
Atmin	20.9937	36.3268	35.1847	56.8884	32.4745
Atn1	159.11	143.491	256.753	357.024	213.544
Atox1	154.69	197.981	115.064	138.298	122.025
Atp10a	3.31479	6.35719	5.70563	3.92334	2.95223
Atp10b	167.949	77.1945	72.2713	0.980835	83.6464
Atp10d	1.10493	4.54085	0	0.980835	0.984076
Atp11a	89.4994	107.164	106.505	133.394	70.8534
Atp11b	406.614	115.338	185.433	239.324	378.869
Atp11c	8.83944	11.8062	14.2641	30.4059	5.90445
Atp13a1	24.3085	20.8879	40.8904	33.3484	27.5541
Atp13a2	38.6726	25.4288	31.381	46.0992	38.3789
Atp13a3	146.956	206.155	205.403	207.937	120.057
Atp1a1	417.664	349.646	510.654	151.049	407.407
Atp1a2	1.10493	0	0	1.96167	0
Atp1a3	0	22.7043	0	41.1951	0.984076
Atp1b1	122.647	145.307	240.587	33.3484	170.245
Atp1b2	0	5.44902	1.90188	0	1.96815
Atp1b3	191.153	169.828	166.414	233.439	178.118
Atp2a1	0	0	0	1.96167	0
Atp2a2	520.422	399.595	837.777	395.276	674.092
Atp2b1	669.588	354.186	715.106	451.184	467.436
Atp2b2	0	6.35719	9.50939	0	4.92038
Atp2b4	3.31479	35.4186	0	7.84668	0
Atp2c1	107.178	41.7758	101.75	56.8884	146.627
Atp2c2	120.437	150.756	257.704	18.6359	285.382
Atp4a	0	10.898	0	0	4.92038
Atp5a1	861.846	752.873	827.317	735.626	804.974
Atp5b	560.2	730.169	929.067	478.647	747.897
Atp5c1	2929.17	1388.59	1632.76	1420.25	2040.97
Atp5d	615.446	438.646	503.046	382.526	549.114
Atp5e	448.602	370.533	446.941	266.787	426.105
Atp5f1	67.4008	61.7556	70.3695	63.7543	74.7897
Atp5g1	510.478	411.401	469.764	364.871	398.551
Atp5g2	1387.79	1219.67	832.071	1075.98	1099.21
Atp5g3	1085.04	1540.26	1629.91	917.081	1411.16
Atp5h	687.267	921.793	838.728	786.63	804.974
Atp5j2	290.597	227.043	228.225	181.454	265.7
Atp5j	1264.04	881.833	958.546	833.71	966.362
Atp5k	557.99	458.626	503.997	419.797	415.28
Atp5l	402.195	557.616	371.817	461.973	355.251
Atp5o	342.528	365.993	421.266	329.561	311.952
Atp5s	37.5676	17.2552	23.7735	25.5017	28.5382
Atp5sl	101.654	32.6941	44.6941	51.0034	79.7101
Atp6ap1	330.374	319.676	273.87	500.226	242.083
Atp6ap2	406.614	858.221	474.518	1014.18	464.484
Atp6v0a1	176.789	185.267	158.807	173.608	203.704
Atp6v0a2	32.043	24.5206	23.7735	14.7125	14.7611
Atp6v0a4	38.6726	28.1533	29.4791	0	23.6178
Atp6v0b	226.511	298.788	180.678	386.449	217.481
Atp6v0d1	54.1416	73.5618	50.3997	115.739	70.8534
Atp6v0d2	1.10493	0	1.90188	0	0
Atp6v0e2	3.31479	7.26536	14.2641	1.96167	0.984076
Atp6v0e	204.412	253.379	194.942	205.975	213.544
Atp6v1a	914.882	589.402	641.884	667.949	985.06
Atp6v1b2	309.381	252.471	238.686	153.991	358.204
Atp6v1c1	68.5057	111.705	86.5354	127.509	82.6623
Atp6v1d	278.442	405.044	274.821	334.465	256.844
Atp6v1e1	208.832	159.838	163.561	111.815	166.309
Atp6v1f	619.866	552.167	681.823	514.938	565.843
Atp6v1g1	291.702	406.86	347.093	432.548	477.277
Atp6v1g2	13.2592	7.26536	14.2641	4.90417	5.90445
Atp6v1h	225.406	325.125	234.882	185.378	239.13
Atp7a	229.826	163.471	100.799	112.796	115.137
Atp8a1	92.8142	26.3369	55.1544	1.96167	58.0605
Atp8b1	39.7775	12.7144	40.8904	14.7125	41.3312
Atp8b2	7.73451	28.1533	9.50939	60.8118	12.793
Atp8b4	0	0.90817	0	5.88501	0
Atp9a	99.4437	41.7758	102.701	0.980835	80.6942
Atp9b	65.1909	52.6739	58.9582	76.5051	35.4267
Atpaf1	46.4071	19.9797	25.6753	46.0992	15.7452
Atpaf2	12.1542	8.17353	13.3131	11.77	15.7452
Atpbd4	110.493	115.338	135.033	166.742	185.99
Atpif1	306.066	223.41	199.697	248.151	279.477
Atr	18.7838	13.6226	3.80375	6.86584	11.8089
Atraid	113.808	52.6739	24.7244	56.8884	108.248
Atrip	32.043	34.5105	23.7735	36.2909	21.6497
Atrn	24.3085	40.8677	58.9582	44.1376	22.6337
Atrnl1	40.8824	42.684	44.6941	47.0801	72.8216
Atrx	1082.83	738.342	1251.44	1297.64	1064.77
Atxn10	253.029	428.656	245.342	442.357	243.067
Atxn1	112.703	79.0108	66.5657	75.5243	100.376
Atxn1l	29.8331	47.2248	59.9091	65.7159	52.156
Atxn2	247.504	98.0824	223.471	177.531	167.293
Atxn2l	155.795	118.97	132.18	115.739	146.627
Atxn3	39.7775	38.1431	33.2828	34.3292	40.3471
Atxn7	80.6599	102.623	73.2223	142.221	92.5031
Atxn7l1	29.8331	23.6124	11.4113	51.9843	36.4108
Atxn7l2	0	0	0	1.96167	0.984076
Atxn7l3	22.0986	4.54085	11.4113	12.7509	15.7452
Atxn7l3b	233.14	170.736	123.622	85.3326	210.592
Auh	99.4437	97.1742	48.4979	117.7	123.994
Aup1	171.264	182.542	179.727	145.164	133.834
Aurka	22.0986	125.327	128.377	34.3292	126.946
Aurkaip1	49.7219	56.3065	79.8788	97.1027	50.1879
Aurkb	15.469	21.7961	32.3319	9.80835	36.4108
Auts2	1.10493	0	8.55845	51.9843	3.9363
Aven	15.469	11.8062	8.55845	10.7892	4.92038
Avil	1.10493	3.63268	0.950939	7.84668	0
Avl9	83.9747	79.919	108.407	30.4059	109.232
Avpi1	70.7155	110.797	68.4676	52.9651	63.9649
Awat2	3.31479	0	0.950939	0	2.95223
Axin1	33.1479	41.7758	66.5657	51.9843	46.2516
Axin2	2.20986	9.98987	11.4113	23.54	3.9363
Axl	32.043	547.627	18.0678	1382	34.4426
Azi1	3.31479	2.72451	1.90188	3.92334	3.9363
Azi2	62.981	30.8778	41.8413	54.9268	53.1401
Azin1	248.609	271.543	121.72	198.129	96.4394
B020004C17Rik	3.31479	3.63268	1.90188	3.92334	0
B020014A21Rik	1.10493	0	0	0.980835	0
B020031M17Rik	7.73451	0	5.70563	0	0
B130006D01Rik	11.0493	0.90817	5.70563	10.7892	0.984076
B130024G19Rik	0	2.72451	0.950939	12.7509	0
B130034C11Rik	2.20986	0.90817	2.85282	2.9425	2.95223
B230118H07Rik	15.469	24.5206	8.55845	23.54	16.7293
B230120H23Rik	28.7282	77.1945	32.3319	64.7351	21.6497
B230208H11Rik	3.31479	2.72451	7.60751	3.92334	0
B230216G23Rik	1.10493	6.35719	0	3.92334	0.984076
B230216N24Rik	0	0.90817	4.75469	4.90417	0
B230217C12Rik	1.10493	0.90817	0	4.90417	10.8248
B230219D22Rik	614.341	447.728	479.273	343.292	602.254
B230312C02Rik	6.62958	0	0	0	0.984076
B2m	330.374	712.005	380.375	1546.78	370.996
B330016D10Rik	4.41972	3.63268	3.80375	1.96167	4.92038
B3galnt2	12.1542	15.4389	29.4791	22.5592	15.7452
B3galt4	7.73451	2.72451	1.90188	0.980835	4.92038
B3galt6	4.41972	9.0817	4.75469	2.9425	3.9363
B3galtl	27.6233	39.0513	44.6941	33.3484	32.4745
B3gat3	39.7775	34.5105	37.0866	43.1567	37.3949
B3gnt1	32.043	31.786	20.9206	40.2142	13.7771
B3gnt2	98.3388	89.0007	104.603	83.371	56.0923
B3gnt3	97.2339	29.0614	74.1732	4.90417	84.6305
B3gnt7	283.967	2.72451	44.6941	5.88501	165.325
B3gntl1	14.3641	16.3471	14.2641	18.6359	16.7293
B430010I23Rik	8.83944	0	8.55845	7.84668	11.8089
B430319G15Rik	20.9937	5.44902	0	6.86584	1.96815
B4galnt1	1850.76	548.535	949.988	658.14	1769.37
B4galnt2	0	13.6226	22.8225	0	22.6337
B4galt1	155.795	187.083	175.924	138.298	155.484
B4galt2	3.31479	10.898	11.4113	29.425	7.8726
B4galt3	43.0923	18.1634	34.2338	6.86584	31.4904
B4galt5	80.6599	80.8271	74.1732	107.892	112.185
B4galt6	91.7092	209.787	269.116	91.2177	273.573
B630005N14Rik	162.425	89.9088	105.554	76.5051	120.057
B630019K06Rik	1.10493	9.98987	7.60751	12.7509	3.9363
B930041F14Rik	190.048	93.5415	205.403	4.90417	148.595
B9d1	9.94437	7.26536	6.65657	5.88501	2.95223
B9d2	11.0493	11.8062	2.85282	12.7509	5.90445
BB123696	2.20986	0.90817	0	0	0
BB557941	0	0.90817	0	0	0.984076
BC003331	164.635	82.6435	64.6638	152.029	136.787
BC003965	49.7219	47.2248	45.6451	58.8501	39.363
BC004004	81.7648	69.0209	45.6451	108.873	79.7101
BC005537	37.5676	27.2451	25.6753	64.7351	24.6019
BC005561	93.9191	45.4085	74.1732	51.9843	48.2197
BC005624	280.652	276.084	252.95	255.017	260.78
BC005764	61.8761	56.3065	22.8225	183.416	26.57
BC016423	23.2035	26.3369	47.5469	5.88501	15.7452
BC017158	95.024	40.8677	54.2035	49.0417	89.5509
BC017643	13.2592	15.4389	16.166	20.5975	17.7134
BC018242	23.2035	29.0614	11.4113	67.6776	23.6178
BC018507	19.8887	21.7961	25.6753	17.655	9.84076
BC021614	2.20986	0	0	0	0
BC021891	13.2592	19.9797	21.8716	0.980835	8.85668
BC022687	1.10493	19.0716	7.60751	7.84668	1.96815
BC023829	1.10493	0	1.90188	5.88501	1.96815
BC024978	0	0	0.950939	0	1.96815
BC025920	27.6233	9.98987	9.50939	8.82751	8.85668
BC026590	11.0493	9.0817	3.80375	20.5975	6.88853
BC027231	5.52465	6.35719	14.2641	6.86584	11.8089
BC029214	55.2465	15.4389	23.7735	29.425	35.4267
BC029722	2.20986	0.90817	0.950939	5.88501	0
BC030307	3.31479	0	0	0.980835	0.984076
BC030336	12.1542	19.0716	26.6263	38.2526	9.84076
BC030500	11.0493	3.63268	6.65657	0	3.9363
BC030867	8.83944	18.1634	18.0678	4.90417	24.6019
BC030870	8.83944	0.90817	4.75469	0	1.96815
BC031181	282.862	343.288	304.3	271.691	278.493
BC031361	5.52465	0	2.85282	3.92334	0.984076
BC037034	16.574	4.54085	11.4113	15.6934	19.6815
BC037704	0	2.72451	0.950939	0	1.96815
BC039966	1.10493	2.72451	0	0.980835	1.96815
BC048403	8.83944	15.4389	16.166	10.7892	7.8726
BC048546	5.52465	0	0	0	0
BC048679	5.52465	5.44902	5.70563	0	0
BC049762	0	0	1.90188	0.980835	0.984076
BC051070	0	0	0	0	2.95223
BC051226	0	7.26536	3.80375	3.92334	4.92038
BC052040	64.086	58.1229	67.5166	40.2142	65.9331
BC052688	3.31479	1.81634	2.85282	7.84668	0.984076
BC053393	3.31479	1.81634	1.90188	3.92334	2.95223
BC053749	5.52465	0.90817	0	5.88501	0
BC056474	130.382	216.144	102.701	208.918	154.5
BC064078	6.62958	4.54085	3.80375	0.980835	2.95223
BC065397	4.41972	2.72451	6.65657	5.88501	2.95223
BC068157	3.31479	0.90817	0.950939	1.96167	1.96815
BC068281	5.52465	3.63268	3.80375	7.84668	8.85668
BC100451	0	0.90817	0	0.980835	0.984076
Baalc	14.3641	32.6941	0	3.92334	29.5223
Babam1	339.214	241.573	271.968	227.554	291.286
Bace1	110.493	118.97	58.0073	174.589	57.0764
Bace2	1619.83	545.81	670.412	91.2177	1320.63
Bach1	45.3021	54.4902	79.8788	77.486	56.0923
Bach2	1.10493	0	0.950939	8.82751	0
Bad	79.555	64.4801	53.2526	56.8884	76.7579
Bag1	342.528	216.144	330.927	135.355	348.363
Bag2	57.4564	37.235	63.7129	21.5784	62.9808
Bag3	19.8887	38.1431	21.8716	43.1567	25.586
Bag4	53.0367	59.9392	107.456	72.5818	60.0286
Bag5	99.4437	102.623	104.603	88.2751	66.9171
Bag6	299.436	347.829	289.085	388.411	313.92
Bahcc1	9.94437	19.9797	8.55845	9.80835	11.8089
Bahd1	46.4071	43.5922	58.9582	59.8309	76.7579
Baiap2	40.8824	109.889	54.2035	93.1793	35.4267
Baiap2l1	98.3388	72.6536	73.2223	18.6359	119.073
Baiap2l2	3.31479	3.63268	0.950939	0	3.9363
Bak1	37.5676	41.7758	49.4488	35.3101	30.5063
Bambi-ps1	0	0	0.950939	1.96167	0.984076
Bambi	1.10493	1.81634	0	0	1.96815
Banf1	591.138	1217.86	1286.62	778.783	1197.62
Banp	30.9381	8.17353	10.4603	32.3676	14.7611
Bap1	98.3388	151.664	148.346	180.474	78.726
Bard1	1.10493	24.5206	18.0678	21.5784	17.7134
Barx2	19.8887	26.3369	39.9394	1.96167	38.3789
Basp1	1320.39	718.363	216.814	554.172	1199.59
Batf2	0	0.90817	0	1.96167	1.96815
Bax	41.9874	39.9595	27.5772	26.4825	22.6337
Baz1a	535.891	484.963	449.794	211.86	514.672
Baz1b	194.468	112.613	218.716	145.164	187.958
Baz2a	279.547	108.98	179.727	134.374	155.484
Baz2b	264.078	131.685	170.218	200.09	180.086
Bbc3	1.10493	1.81634	10.4603	5.88501	1.96815
Bbip1	38.6726	29.0614	33.2828	35.3101	51.1719
Bbs10	40.8824	12.7144	4.75469	7.84668	4.92038
Bbs12	1.10493	5.44902	4.75469	14.7125	6.88853
Bbs1	0	2.72451	0	5.88501	4.92038
Bbs2	175.684	59.9392	53.2526	305.04	142.691
Bbs4	6.62958	6.35719	3.80375	17.655	3.9363
Bbs5	8.83944	5.44902	0.950939	8.82751	6.88853
Bbs7	8.83944	7.26536	3.80375	23.54	10.8248
Bbs9	9.94437	12.7144	7.60751	14.7125	10.8248
Bbx	344.738	134.409	200.648	208.918	292.27
Bcam	4995.39	1408.57	3538.44	282.48	3812.31
Bcap29	44.1972	35.4186	46.596	36.2909	36.4108
Bcap31	420.978	547.627	584.827	694.431	579.621
Bcar1	32.043	35.4186	59.9091	56.8884	45.2675
Bcar3	92.8142	129.868	127.426	38.2526	160.404
Bcas1	19.8887	0	3.80375	2.9425	9.84076
Bcas2	38.6726	80.8271	45.6451	63.7543	66.9171
Bcas3	27.6233	28.1533	19.9697	31.3867	24.6019
Bcat1	162.425	113.521	193.041	21.5784	140.723
Bcat2	11.0493	9.0817	12.3622	8.82751	7.8726
Bccip	6.62958	17.2552	13.3131	12.7509	10.8248
Bcdin3d	19.8887	9.98987	8.55845	4.90417	6.88853
Bche	15.469	5.44902	3.80375	0	18.6974
Bckdha	50.8268	23.6124	33.2828	33.3484	54.1242
Bckdhb	34.2528	12.7144	15.215	23.54	14.7611
Bckdk	32.043	31.786	6.65657	36.2909	23.6178
Bcl10	60.7712	67.2046	74.1732	83.371	116.121
Bcl2	18.7838	42.684	35.1847	90.2368	21.6497
Bcl2l11	142.536	73.5618	176.875	97.1027	120.057
Bcl2l12	12.1542	6.35719	16.166	10.7892	3.9363
Bcl2l13	47.512	31.786	38.9885	36.2909	40.3471
Bcl2l14	8.83944	0.90817	1.90188	0	9.84076
Bcl2l15	124.857	8.17353	53.2526	23.54	50.1879
Bcl2l1	119.332	114.429	118.867	67.6776	91.519
Bcl2l2	50.8268	23.6124	27.5772	31.3867	34.4426
Bcl3	19.8887	27.2451	27.5772	25.5017	29.5223
Bcl6	77.3451	81.7353	84.6335	269.73	47.2356
Bcl6b	0	1.81634	0	0	0
Bcl7a	23.2035	23.6124	22.8225	5.88501	25.586
Bcl7b	29.8331	24.5206	53.2526	43.1567	61.0127
Bcl9	145.851	106.256	103.652	177.531	140.723
Bcl9l	241.98	59.9392	79.8788	149.087	102.344
Bclaf1	629.81	524.014	762.653	494.341	579.621
Bcmo1	1.10493	0	0	0	0.984076
Bcor	59.6662	22.7043	43.7432	20.5975	37.3949
Bcorl1	65.1909	33.6023	30.43	34.3292	45.2675
Bcr	58.5613	41.7758	37.0866	16.6742	49.2038
Bcs1l	65.1909	58.1229	30.43	69.6393	57.0764
Bdh1	1.10493	3.63268	0	0	0
Bdh2	19.8887	16.3471	0	5.88501	2.95223
Bdnf	36.4627	40.8677	6.65657	70.6201	16.7293
Bdp1	80.6599	96.266	92.241	79.4476	122.025
Becn1	4.41972	6.35719	10.4603	0.980835	18.6974
Bend3	6.62958	5.44902	12.3622	2.9425	4.92038
Bend4	56.3514	9.98987	21.8716	0	61.0127
Bend5	19.8887	24.5206	5.70563	3.92334	47.2356
Bend7	12.1542	0	5.70563	0	7.8726
Bet1	47.512	37.235	40.8904	38.2526	51.1719
Bet1l	98.3388	69.0209	38.9885	114.758	58.0605
Bex1	79.555	0	4.75469	1.96167	14.7611
Bfar	23.2035	23.6124	24.7244	28.4442	25.586
Bfsp1	2.20986	1.81634	0	0	0
Bglap3	0	0.90817	0	0.980835	0
Bhlha15	0	0	0	4.90417	0
Bhlhb9	5.52465	14.5307	1.90188	32.3676	8.85668
Bhlhe40	569.039	316.043	313.81	197.148	457.595
Bhlhe41	7.73451	68.1128	1.90188	124.566	38.3789
Bicc1	13.2592	21.7961	37.0866	34.3292	7.8726
Bicd1	59.6662	11.8062	57.0563	23.54	54.1242
Bicd2	37.5676	98.0824	45.6451	68.6584	31.4904
Bid	16.574	14.5307	46.596	15.6934	31.4904
Bik	6.62958	0	0	0	2.95223
Bin1	18.7838	21.7961	15.215	42.1759	14.7611
Bin2	3.31479	0	1.90188	0	8.85668
Bin3	17.6789	21.7961	27.5772	11.77	18.6974
Birc2	22.0986	29.0614	18.0678	31.3867	15.7452
Birc3	1.10493	47.2248	0	18.6359	7.8726
Birc5	75.1353	284.257	358.504	207.937	317.856
Birc6	251.924	206.155	344.24	387.43	275.541
Bivm	72.9254	97.1742	115.064	78.4668	63.9649
Blcap	48.6169	32.6941	32.3319	14.7125	24.6019
Blm	4.41972	23.6124	19.0188	5.88501	24.6019
Blmh	149.166	85.368	67.5166	56.8884	108.248
Blnk	156.9	100.807	137.886	5.88501	112.185
Bloc1s1	121.542	123.511	101.75	146.144	127.93
Bloc1s2a	40.8824	41.7758	23.7735	13.7317	24.6019
Bloc1s3	4.41972	4.54085	3.80375	2.9425	2.95223
Bloc1s4	71.8205	55.3984	91.2901	47.0801	88.5668
Bloc1s5	30.9381	25.4288	10.4603	11.77	21.6497
Bloc1s6	43.0923	34.5105	43.7432	50.0226	33.4586
Blvra	35.3578	20.8879	41.8413	29.425	29.5223
Blvrb	30.9381	55.3984	32.3319	26.4825	24.6019
Blzf1	26.5183	22.7043	43.7432	32.3676	31.4904
Bmf	6.62958	1.81634	5.70563	0.980835	3.9363
Bmi1	59.6662	50.8575	73.2223	73.5626	61.9968
Bmp1	26.5183	20.8879	12.3622	46.0992	14.7611
Bmp2	4.41972	139.858	3.80375	753.281	65.9331
Bmp2k	16.574	8.17353	32.3319	13.7317	16.7293
Bmp3	2.20986	1.81634	16.166	0	14.7611
Bmp4	2.20986	11.8062	0.950939	130.451	11.8089
Bmp7	5.52465	17.2552	12.3622	0	2.95223
Bmp8a	4.41972	0	0	1.96167	1.96815
Bmpr1a	187.838	133.501	157.856	202.052	117.105
Bmpr1b	7.73451	9.98987	6.65657	3.92334	1.96815
Bmpr2	103.863	138.042	122.671	120.643	89.5509
Bms1	20.9937	43.5922	50.3997	31.3867	17.7134
Bmyc	557.99	851.864	804.494	85.3326	941.76
Bnc2	4.41972	5.44902	16.166	75.5243	13.7771
Bnip1	17.6789	8.17353	10.4603	25.5017	21.6497
Bnip2	39.7775	117.154	71.3204	136.336	55.1082
Bnip3	3438.54	1259.63	1234.32	1063.23	4006.17
Bnip3l	1180.07	484.055	764.555	570.846	1174.99
Bnipl	2.20986	0	0.950939	0	0.984076
Boc	12.1542	0	2.85282	44.1376	3.9363
Bod1	100.549	117.154	114.113	127.509	92.5031
Bod1l	266.288	189.808	313.81	262.864	337.538
Bok	2.20986	65.3883	19.9697	3.92334	7.8726
Bola1	46.4071	50.8575	29.4791	18.6359	25.586
Bola2	91.7092	81.7353	52.3016	40.2142	57.0764
Bola3	65.1909	217.053	80.8298	191.263	132.85
Bop1	46.4071	96.266	128.377	66.6968	73.8057
Bora	4.41972	3.63268	7.60751	12.7509	12.793
Bpgm	12.1542	22.7043	32.3319	13.7317	23.6178
Bphl	72.9254	39.0513	29.4791	57.8693	48.2197
Bpifc	18.7838	1.81634	7.60751	0	18.6974
Bpnt1	174.579	215.236	177.826	60.8118	222.401
Bptf	247.504	187.991	270.067	319.752	169.261
Braf	142.536	157.113	166.414	199.109	97.4235
Brap	28.7282	41.7758	42.7922	39.2334	25.586
Brat1	12.1542	15.4389	19.9697	23.54	37.3949
Brca1	2.20986	29.0614	15.215	5.88501	20.6656
Brca2	18.7838	25.4288	47.5469	15.6934	27.5541
Brcc3	225.406	128.052	138.837	94.1602	159.42
Brd1	142.536	137.134	175.924	86.3135	128.914
Brd2	302.751	297.88	294.791	438.433	242.083
Brd3	253.029	122.603	229.176	159.876	185.006
Brd4	414.349	367.809	522.065	574.769	376.901
Brd7	80.6599	163.471	118.867	133.394	125.962
Brd8	107.178	110.797	142.641	100.045	134.818
Brd9	27.6233	25.4288	36.1357	30.4059	14.7611
Brdt	29.8331	34.5105	11.4113	50.0226	23.6178
Bre	35.3578	11.8062	0.950939	19.6167	20.6656
Brf1	17.6789	28.1533	41.8413	52.9651	24.6019
Brf2	19.8887	14.5307	4.75469	17.655	12.793
Bri3	650.804	1266.9	660.902	1849.85	547.146
Bri3bp	186.733	277.9	282.429	181.454	207.64
Brip1	22.0986	61.7556	75.1241	72.5818	61.9968
Brix1	71.8205	151.664	116.015	69.6393	102.344
Brk1	164.635	128.96	117.916	153.01	131.866
Brms1	20.9937	26.3369	25.6753	19.6167	12.793
Brms1l	11.0493	24.5206	9.50939	26.4825	13.7771
Brox	55.2465	108.072	106.505	66.6968	78.726
Brpf1	44.1972	42.684	64.6638	64.7351	60.0286
Brpf3	11.0493	10.898	23.7735	31.3867	10.8248
Brsk2	1.10493	0	0	0	1.96815
Brwd1	141.431	134.409	107.456	183.416	91.519
Brwd3	56.3514	37.235	44.6941	20.5975	46.2516
Bscl2	85.0796	107.164	52.3016	172.627	80.6942
Bsdc1	9.94437	5.44902	9.50939	13.7317	9.84076
Bsg	4439.61	941.772	1566.2	916.1	3187.42
Bsn	13.2592	24.5206	2.85282	5.88501	7.8726
Bspry	36.4627	32.6941	47.5469	0	68.8853
Bst1	121.542	35.4186	8.55845	4.90417	122.025
Bst2	107.178	19.0716	65.6148	99.0643	64.949
Btaf1	122.647	68.1128	183.531	72.5818	116.121
Btbd10	35.3578	35.4186	36.1357	27.4634	29.5223
Btbd11	0	5.44902	5.70563	1.96167	0
Btbd16	0	0	0	1.96167	0.984076
Btbd17	187.838	26.3369	101.75	2.9425	65.9331
Btbd19	29.8331	62.6637	34.2338	56.8884	47.2356
Btbd1	83.9747	59.9392	42.7922	65.7159	75.7738
Btbd2	240.875	172.552	193.991	199.109	275.541
Btbd3	64.086	56.3065	104.603	27.4634	94.4713
Btbd6	104.968	61.7556	59.9091	39.2334	51.1719
Btbd7	20.9937	24.5206	30.43	25.5017	16.7293
Btbd8	4.41972	0	0	0	2.95223
Btbd9	82.8698	60.8474	57.0563	59.8309	47.2356
Btc	24.3085	16.3471	19.0188	3.92334	20.6656
Btd	24.3085	58.1229	38.0375	79.4476	49.2038
Btf3	468.49	474.973	429.824	297.193	479.245
Btf3l4	68.5057	117.154	99.8485	161.838	89.5509
Btg1	142.536	203.43	155.003	615.964	182.054
Btg2	64.086	32.6941	30.43	61.7926	95.4553
Btn1a1	9.94437	3.63268	3.80375	0.980835	0.984076
Btn2a2	39.7775	6.35719	5.70563	0	16.7293
Btrc	72.9254	20.8879	19.0188	17.655	44.2834
Bub1	4.41972	16.3471	41.8413	17.655	46.2516
Bub1b	9.94437	32.6941	27.5772	18.6359	24.6019
Bub3	192.258	368.717	451.696	210.88	412.328
Bud13	18.7838	14.5307	33.2828	39.2334	21.6497
Bud31	3.31479	2.72451	0.950939	7.84668	0.984076
Bysl	7.73451	27.2451	27.5772	25.5017	9.84076
Bzw1	185.628	358.727	363.259	165.761	225.353
Bzw2	531.472	219.777	259.606	89.256	319.825
C030006K11Rik	25.4134	27.2451	10.4603	35.3101	6.88853
C030016D13Rik	1.10493	0	0	0.980835	0
C030034I22Rik	8.83944	5.44902	0.950939	9.80835	1.96815
C030037D09Rik	3.31479	1.81634	2.85282	16.6742	7.8726
C030039L03Rik	12.1542	0.90817	0.950939	15.6934	14.7611
C030046E11Rik	19.8887	11.8062	7.60751	8.82751	13.7771
C130026I21Rik	4.41972	0.90817	0	0	1.96815
C130036L24Rik	1.10493	0	0	0.980835	0.984076
C130046K22Rik	1.10493	1.81634	4.75469	5.88501	0.984076
C130060K24Rik	9.94437	0	0	0	0
C130074G19Rik	188.943	132.593	165.463	19.6167	147.611
C130083M11Rik	0	0.90817	0	0	0.984076
C1d	82.8698	71.7454	81.7807	95.141	96.4394
C1galt1	174.579	129.868	116.965	47.0801	112.185
C1galt1c1	48.6169	42.684	55.1544	53.9459	63.9649
C1qbp	46.4071	89.9088	101.75	56.8884	61.9968
C1qtnf1	0	17.2552	0	57.8693	7.8726
C1qtnf6	61.8761	40.8677	53.2526	49.0417	44.2834
C1ra	4.41972	89.9088	31.381	162.819	11.8089
C1rl	22.0986	9.98987	10.4603	47.0801	22.6337
C230024C17Rik	4.41972	0	0.950939	0	2.95223
C230037L18Rik	9.94437	4.54085	1.90188	2.9425	2.95223
C230052I12Rik	44.1972	37.235	59.9091	39.2334	59.0445
C230081A13Rik	577.879	633.903	274.821	1231.93	450.707
C230091D08Rik	3.31479	0	3.80375	0	7.8726
C2cd2	33.1479	11.8062	17.1169	2.9425	6.88853
C2cd2l	101.654	39.0513	59.9091	12.7509	80.6942
C2cd3	17.6789	16.3471	11.4113	17.655	27.5541
C2cd4c	1.10493	1.81634	0	0.980835	0.984076
C2cd5	7.73451	5.44902	9.50939	4.90417	9.84076
C330006A16Rik	29.8331	15.4389	16.166	33.3484	26.57
C330007P06Rik	34.2528	53.582	47.5469	81.4093	49.2038
C330013E15Rik	5.52465	3.63268	3.80375	10.7892	6.88853
C330018D20Rik	24.3085	9.0817	18.0678	24.5209	42.3152
C330021F23Rik	5.52465	0	5.70563	0	11.8089
C330024D21Rik	1.10493	0	0	0.980835	0
C330027C09Rik	27.6233	111.705	100.799	97.1027	133.834
C3	4900.37	1721.89	2481	722.875	2502.5
C430049B03Rik	103.863	39.9595	30.43	76.5051	53.1401
C4bp-ps1	3.31479	0	2.85282	0	0
C4bp	6.62958	32.6941	0	0	11.8089
C530005A16Rik	1.10493	0	0	0	0.984076
C630043F03Rik	6.62958	3.63268	7.60751	5.88501	0.984076
C6	5.52465	0	0	0	0
C730027H18Rik	3.31479	0	2.85282	0	5.90445
C77080	36.4627	44.5003	50.3997	16.6742	46.2516
C77370	6.62958	12.7144	38.9885	1.96167	58.0605
C78339	12.1542	16.3471	18.0678	4.90417	14.7611
C87414	1.10493	0.90817	0.950939	0	0
C87436	16.574	0	9.50939	9.80835	5.90445
C8g	8.83944	0.90817	3.80375	1.96167	6.88853
C920006O11Rik	9.94437	20.8879	23.7735	2.9425	8.85668
C920021L13Rik	2.20986	0.90817	0	0	0
C920025E04Rik	3.31479	1.81634	0.950939	0.980835	1.96815
Caap1	13.2592	19.0716	17.1169	23.54	8.85668
Cab39	114.913	77.1945	131.23	82.3901	105.296
Cab39l	85.0796	81.7353	64.6638	100.045	52.156
Cabin1	35.3578	26.3369	36.1357	41.1951	28.5382
Cables1	18.7838	3.63268	14.2641	8.82751	25.586
Cables2	25.4134	40.8677	27.5772	15.6934	23.6178
Cabyr	1.10493	0.90817	0	0	1.96815
Cacfd1	164.635	71.7454	87.4863	62.7734	125.962
Cacna1a	0	2.72451	5.70563	5.88501	0
Cacna2d4	2.20986	5.44902	1.90188	0	0
Cacnb1	1.10493	3.63268	0.950939	1.96167	0
Cacnb2	30.9381	5.44902	2.85282	29.425	15.7452
Cacnb3	78.4501	93.5415	44.6941	79.4476	50.1879
Cacnb4	27.6233	1.81634	2.85282	2.9425	5.90445
Cactin	40.8824	32.6941	37.0866	60.8118	27.5541
Cacul1	81.7648	100.807	128.377	64.7351	120.057
Cacybp	233.14	280.625	398.443	395.276	247.987
Cad	32.043	72.6536	33.2828	45.1184	46.2516
Cadm1	934.771	344.196	468.813	896.483	587.493
Cadm4	3.31479	0	3.80375	1.96167	8.85668
Cage1	0	0.90817	0.950939	0	0
Calcb	2.20986	0	0	1.96167	1.96815
Calcoco1	215.461	144.399	141.69	133.394	247.987
Cald1	82.8698	389.605	56.1054	555.153	79.7101
Calm1	739.198	1140.66	861.55	869.02	1026.39
Calm2	1217.63	1529.36	924.312	2222.57	1280.28
Calm3	749.143	590.311	575.318	448.242	707.55
Calml4	2.20986	46.3167	27.5772	1.96167	23.6178
Calr3	4.41972	1.81634	0	4.90417	0
Calr	925.932	767.404	754.094	1210.35	1086.42
Calu	312.695	613.923	407.002	646.37	383.789
Caly	5.52465	0	0	0	0
Camk1	70.7155	118.97	58.9582	144.183	91.519
Camk1d	2.20986	106.256	2.85282	42.1759	9.84076
Camk2b	134.802	70.8373	53.2526	36.2909	71.8375
Camk2d	199.992	379.615	122.671	262.864	203.704
Camk2g	27.6233	84.4598	29.4791	65.7159	29.5223
Camk2n1	198.887	207.063	161.66	112.796	213.544
Camk2n2	9.94437	8.17353	8.55845	12.7509	9.84076
Camkk1	4.41972	1.81634	4.75469	3.92334	0.984076
Camkk2	53.0367	57.2147	63.7129	78.4668	33.4586
Camkmt	0	11.8062	6.65657	11.77	11.8089
Caml	71.8205	107.164	77.977	93.1793	86.5986
Camsap1	48.6169	66.2964	87.4863	72.5818	40.3471
Camsap2	61.8761	99.8987	56.1054	72.5818	49.2038
Camsap3	35.3578	13.6226	25.6753	0	23.6178
Camta1	36.4627	15.4389	13.3131	29.425	21.6497
Camta2	34.2528	22.7043	25.6753	51.0034	34.4426
Cand1	88.3944	123.511	101.75	111.815	70.8534
Cand2	46.4071	23.6124	11.4113	39.2334	25.586
Cant1	182.314	150.756	135.033	182.435	182.054
Canx	730.359	833.7	775.966	726.799	871.891
Cap1	4.41972	0.90817	1.90188	1.96167	6.88853
Capg	180.104	125.327	131.23	140.259	165.325
Capn10	8.83944	20.8879	11.4113	7.84668	17.7134
Capn11	59.6662	9.0817	18.0678	10.7892	35.4267
Capn1	107.178	56.3065	50.3997	49.0417	83.6464
Capn2	67.4008	162.562	67.5166	100.045	71.8375
Capn5	778.976	172.552	475.469	62.7734	616.031
Capn7	75.1353	80.8271	89.3882	62.7734	102.344
Capns1	1302.71	761.955	983.27	803.304	1258.63
Caprin1	518.212	560.341	581.023	526.708	531.401
Caprin2	3.31479	6.35719	4.75469	11.77	7.8726
Caps2	1.10493	0	0.950939	0	0
Capsl	91.7092	20.8879	35.1847	3.92334	71.8375
Capza1	113.808	115.338	89.3882	126.528	107.264
Capza2	229.826	283.349	282.429	288.365	232.242
Capzb	259.659	187.991	208.256	270.71	281.446
Car11	2.20986	1.81634	2.85282	0.980835	1.96815
Car12	234.245	98.0824	52.3016	23.54	175.165
Car13	22.0986	39.9595	21.8716	81.4093	39.363
Car15	25.4134	1.81634	14.2641	0	1.96815
Car2	97.2339	158.022	128.377	9.80835	197.799
Car5b	6.62958	52.6739	22.8225	118.681	29.5223
Car6	0	2.72451	0.950939	7.84668	2.95223
Car7	0	0	0	5.88501	4.92038
Car8	36.4627	2.72451	48.4979	0.980835	49.2038
Car9	3.31479	21.7961	1.90188	161.838	12.793
Card10	123.752	28.1533	49.4488	20.5975	94.4713
Card14	0	0	1.90188	0	0.984076
Card6	22.0986	8.17353	12.3622	16.6742	23.6178
Carf	1.10493	0	0	0	0.984076
Carhsp1	90.6043	128.052	107.456	104.949	113.169
Carkd	48.6169	43.5922	54.2035	38.2526	32.4745
Carm1	2.20986	0	0	0.980835	0
Carns1	11.0493	4.54085	10.4603	20.5975	3.9363
Cars2	26.5183	23.6124	29.4791	20.5975	19.6815
[truncated: 11,772 more rows]

## Sheet: Suppl.Fig.1d
Supplementary Figure 1d. Raw data underlying the Nutlin-3a sensitivity graphs (normalized to vechicle and baseline control)
Oviduct
Nutlin-3a (uM)	Ovi-wt				Ovi-T				Ovi-TB				Ovi-TBN				Ovi-TBP
60.0376	1.11958	2.4838	0.161717	-0.19074	7.57361	5.22865	3.20228	8.22856	5.8913	7.2553	7.14819	6.65706	7.71989	4.4356	4.5909	6.38451	-4.86413	-5.05348	0.573584	-3.63841
29.5019	34.313	37.3068	46.5205	32.758	81.2	52.0691	61.3081	77.8651	98.2605	89.2059	83.1665	72.0528	70.2277	77.0752	100.383	97.4433	69.8619	106.772	82.1615	96.1994
14.4726	53.4639	51.9712	49.0934	40.8894	101.829	56.3215	66.0131	126.731	101.648	72.4721	75.4349	93.4837	83.3293	90.2862	135.29	116.709	124.269	116.87	169.657	133.445
7.07725	72.4263	56.6651	65.6383	54.5856	105.719	59.4663	113.409	126.595	83.9129	89.0042	80.0636	82.2127	80.6663	80.1409	124.478	132.78	142.029	156.881	108.993	114.358
3.49887	68.2548	69.0675	56.3458	67.9853	108.832	76.923	133.744	125.262	73.4863	97.8412	107.115	91.8245	86.722	68.8214	114.189	149.257	139.567	162.555	149.903	123.479
1.74944	103.258	100.803	74.4228	81.6524	104.048	66.0404	122.962	144.528	200.316	102.551	101.074	97.1518	69.4301	94.6163	135.236	83.5958	171.246	121.924	129.482	75.8002
0.87472	105.506	102.217	97.227	84.7001	111.226	70.9683	135.866	109.061	142.058	122.831	94.6357	93.7788	91.4873	79.5993	185.181	111.36	149.057	103.582	150.186	136.327
0.413504	141.579	101.732	104.193	83.4458	77.7707	72.7143	114.126	109.006	105.009	85.1755	89.4749	118.576	69.478	67.5981	109.099	108.738	101.688	122.504	140.911	99.514
0.202776	107.311	109.592	78.5363	98.1496	104.138	87.342	109.097	117.433	94.9274	100.192	86.5224	126.612	103.651	81.3402	128.332	135.889	132.841	107.219	137.772	104.73
0.0994	104.755	99.8538	105.381	99.3708	107.77	93.3158	90.6277	133.37	95.4619	101.411	88.6202	75.1921	82.6928	85.0415	142.999	137.181	130.769	156.304	117.009	99.7276
OSE
Nutlin-3a (uM)	OSE-wt				OSE-T				OSE-TB				OSE-TBN				OSE-TBP
59.9544	-0.40523	-0.47436	-1.12129	-0.40197	6.41796	6.39008	5.30589	4.83215	16.5115	14.4124	11.957	15.5247	13.7592	20.7871	14.6598	19.6624	8.17474	13.4581	9.26872	3.5815
35.9568	7.87056	9.46083	8.36196	7.76785	37.9493	40.3486	39.5164	41.1022	76.1445	68.6292	53.0424	54.5541	59.2815	57.9254	64.9284	51.8963	62.21	34.6902	46.1322	34.4905
21.5424	11.5725	14.2414	14.4586	13.6705	80.3382	72.2862	90.098	77.2897	136.465	77.5169	81.0722	85.4742	81.4502	76.6967	77.3264	61.9731	114.418	59.5242	84.7151	72.232
12.9096	25.4186	18.4116	27.455	25.2452	107.484	83.3187	109.362	82.2656	152.676	107.253	105.337	97.5932	97.8725	78.7337	87.6492	90.1959	110.562	78.1013	103.887	70.3921
7.76155	37.7997	38.1525	40.9147	45.3865	115.061	98.3736	95.4004	93.0774	160.823	89.5052	100.763	77.5003	68.5543	111.107	115.726	85.0513	101.559	60.3363	107.073	64.9001
4.67278	45.7416	48.6962	69.4515	71.2205	115.758	79.4191	103.336	104.124	149.981	114.855	103.536	91.3726	85.0542	78.2578	103.389	116.694	117.297	81.4626	148.815	78.3994
2.772	65.3097	68.8141	81.7355	85.2933	109.724	90.6465	97.8397	115.915	138.514	151.472	114.484	99.1181	105.385	85.2051	78.29	103.726	96.094	102.865	114.11	93.7122
1.6632	64.1385	58.8544	104.867	80.6685	111.121	76.9099	102.829	103.678	154.623	83.701	103.735	86.1331	89.9924	64.5447	96.1767	95.6188	116.627	103.532	135.269	83.0382
1.0296	68.3866	92.7496	95.3801	111.16	98.9448	92.8977	119.138	117.188	121.326	101.765	104.304	104.451	76.6278	85.2578	107.911	121.995	112.047	88.5609	124.401	107.234

## Sheet: Suppl.Fig.2b,c
Supplementary Figure 2b. H2A.X-positive cells in oviductal organoids
Ovi-wt clone			Ovi-T clone			Ovi-TB clone			Ovi-TBN clone			Ovi-TBP clone
H2AX+	DAPI+	Normalized %	H2AX+	DAPI+	Normalized %	H2AX+	DAPI+	Normalized %	H2AX+	DAPI+	Normalized %	H2AX+	DAPI+	Normalized %
4	301	0.013289	15	284	0.0528169	40	69	0.57971	18	103	0.174757	113	602	0.187708
24	491	0.0488798	6	203	0.0295567	45	219	0.205479	17	87	0.195402	43	111	0.387387
4	78	0.0512821	7	368	0.0190217	76	392	0.193878	5	15	0.333333	58	93	0.623656
0	52	0	4	109	0.0366972	43	272	0.158088	45	127	0.354331	28	125	0.224
19	101	0.188119	16	116	0.137931	124	179	0.692737	38	197	0.192893	11	47	0.234043
16	162	0.0987654	3	173	0.017341	66	291	0.226804	46	154	0.298701	31	71	0.43662
1	84	0.0119048	7	117	0.0598291	27	196	0.137755	39	129	0.302326	17	73	0.232877
6	168	0.0357143	6	112	0.0535714	114	439	0.259681	11	39	0.282051	17	72	0.236111
5	184	0.0271739	18	464	0.0387931	37	344	0.107558	16	55	0.290909	13	119	0.109244
2	96	0.0208333	6	150	0.04	130	312	0.416667	32	147	0.217687	51	137	0.372263
	Average:	0.0495961		Average:	0.0485558		Average:	0.297836		Average:	0.264239		Average:	0.304391
Supplementary Figure 2c. H2A.X-positive cells in OSE organoids
OSE-wt clone			OSE-T clone			OSE-TB clone			OSE-TBN clone			OSE-TBP clone
H2AX+	DAPI+	Normalized %	H2AX+	DAPI+	Normalized %	H2AX+	DAPI+	Normalized %	H2AX+	DAPI+	Normalized %	H2AX+	DAPI+	Normalized %
8	59	0.135593	3	76	0.0394737	13	40	0.325	32	126	0.253968	19	46	0.413043
4	36	0.111111	19	343	0.0553936	25	121	0.206612	13	68	0.191176	41	116	0.353448
20	242	0.0826446	11	145	0.0758621	41	88	0.465909	16	99	0.161616	9	39	0.230769
12	157	0.0764331	2	20	0.1	34	79	0.43038	57	219	0.260274	14	65	0.215385
17	295	0.0576271	18	174	0.103448	31	161	0.192547	23	105	0.219048	22	67	0.328358
7	82	0.0853659	15	156	0.0961538	54	302	0.178808	26	73	0.356164	23	72	0.319444
6	177	0.0338983	10	177	0.0564972	25	112	0.223214	7	22	0.318182	48	104	0.461538
9	75	0.12	16	217	0.0737327	13	114	0.114035	22	57	0.385965	29	99	0.292929
7	67	0.104478	8	134	0.0597015	26	63	0.412698	18	95	0.189474	32	126	0.253968
4	89	0.0449438	4	73	0.0547945	24	108	0.222222	24	168	0.142857	29	167	0.173653
	Average:	0.0852095		Average:	0.0715057		Average:	0.277142		Average:	0.247872		Average:	0.304254

## Sheet: Suppl.Fig.2d,e
Supplementary Figure 2d. Organoid diameter of oviductal clones over 1-week time period
	0 day (single cells)					2 day					3 day					4 day					5 day					6 day					7 day
	Ovi-wt	Ovi-T	Ovi-TB	Ovi-TBN	Ovi-TBP	Ovi-wt	Ovi-T	Ovi-TB	Ovi-TBN	Ovi-TBP	Ovi-wt	Ovi-T	Ovi-TB	Ovi-TBN	Ovi-TBP	Ovi-wt	Ovi-T	Ovi-TB	Ovi-TBN	Ovi-TBP	Ovi-wt	Ovi-T	Ovi-TB	Ovi-TBN	Ovi-TBP	Ovi-wt	Ovi-T	Ovi-TB	Ovi-TBN	Ovi-TBP	Ovi-wt	Ovi-T	Ovi-TB	Ovi-TBN	Ovi-TBP
	9.494	25.513	15.823	18.452	10.007	31.447	80.173	51.576	32.376	49.121	22.013	96.002	102.672	62.261	49.721	36.673	97.687	145.098	77.858	71.778	49.721	264.151	199.877	70.667	119.538	63.285	201.356	207.309	202.36	114.467	141.23	195.374	205.849	168.114	135.476
	18.987	11.41	25.513	15.823	16.136	20.136	74.217	29.833	21.095	22.236	38.256	64.752	82.543	42.772	44.025	35.158	82.003	151.467	48.818	76.059	53.367	253.53	198.736	91.249	115.456	57.985	231.426	128.316	200.1	164.757	100.334	266.183	248.925	186.492	116.734
	4.475	27.038	19.249	13.048	6.329	25.353	48.818	41.361	28.476	18.336	25.353	65.436	66.337	43.687	39.777	32.376	107.656	108.979	66.856	60.489	48.001	198.013	149.793	128.316	136.53	46.749	227.156	141.335	144.859	126.609	99.443	209.208	132.561	236.184	142.762
	18.452	17.042	17.042	14.152	6.329	26.868	35.158	39.777	28.476	22.676	26.868	60.489	50.706	40.271	41.361	34.015	101.51	86.749	98.694	61.943	39.777	302.541	143.694	89.443	73.345	84.614	191.927	135.804	128.969	184.492	99.889	201.7	130.304	210.786	166.696
	7.076	16.136	13.048	21.228	8.951	16.934	50.706	30.971	22.013	25.353	31.447	80.604	44.694	53.459	37.867	32.376	91.412	90.049	96.874	58.747	48.818	179.879	132.71	105.428	109.161	99.443	170.189	263.57	136.059	158.267	99.443	223.071	139.22	158.361	273.513
	13.048	15.823	16.136	8.951	19.249	11.338	51.191	28.992	19.889	36.673	25.353	94.34	88.777	52.053	22.893	113.6	98.292	103.774	54.919	57.385	41.001	195.197	133.49	148.998	104.675	51.863	116.734	140.528	97.687	159.667	111.18	209.35	171.088	256.265	252.279
						23.949	44.472	54.919	41.001	51.863	27.051	145.676	86.349	41.361	54.919	50.803	112.594	175.425	34.015	72.327	41.001	162.338	237.936	111.536	82.303	81.821	213.651	130	167.377	196.207	98.694	115.328	169.811	217.072	171.924
						15.723	41.001	38.897	32.376	38.385	22.013	98.744	82.003	54.919	35.158	41.001	104.107	153.703	54.919	56.691	33.428	149.164	116.522	102.044	109.161	49.222	191.695	126.296	122.116	122.319	137	195.07	149.429	282.844	147.799
						16.934	51.191	53.828	31.447	33.869	28.127	73.143	56.604	53.552	42.772	32.069	206.305	135.074	66.856	55.989	60.079	173.641	151.76	94.235	92.54	56.952	189.985	152.151	180.592	98.694	105.475	173.669	139.574	157.264	156.128
						16.035	67.299	42.307	32.069	25.353	28.302	92.487	62.657	46.43	65.436	38.385	100.284	115.328	64.139	58.747	136.53	230.076	194.918	66.708	117.41	151.793	165.087	141.265	147.932	161.881	105.662	232.151	188.784	139.22	143.418
						33.869	41.955	38.256	33.428	47.17	25.353	66.038	60.489	34.591	59.748	37.997	113.991	140.809	56.952	67.225	50.706	158.017	157.233	60.733	130.91	89.939	156.128	217.186	178.803	164.005	97.535	173.413	257.19	160.347	154.12
						27.051	36.673	44.025	34.734	41.001	80.173	71.294	67.299	48.919	58.747	47.587	130.304	119.662	66.337	64.829	44.025	149.495	142.102	79.367	132.263	84.614	167.731	206.807	178.61	100.629	136.675	91.682	119.538	157.515	119.331
Average	11.922	18.827	17.8018	15.2757	11.1668	22.1364	51.9045	41.2285	29.7817	34.3363	31.6924	84.0837	70.9275	47.8562	46.0353	44.3367	112.179	127.176	65.6031	63.5174	53.8712	201.337	163.231	95.727	110.274	76.5233	185.255	165.881	157.122	145.999	111.047	190.517	171.023	194.205	165.015
SD	5.97762	6.10879	4.27606	4.29058	5.34936	6.99097	14.5586	8.85968	6.19564	11.5079	15.8702	23.79	17.4137	7.75131	12.1162	22.6086	32.0189	27.4351	18.6147	6.85334	26.9736	50.2913	36.1342	25.775	19.6718	29.6522	32.3977	45.5037	32.6279	32.327	16.9093	48.0436	46.0021	45.899	48.7887
SQRT	2.44949	2.44949	2.44949	2.44949	2.44949	3.4641	3.4641	3.4641	3.4641	3.4641	3.4641	3.4641	3.4641	3.4641	3.4641	3.4641	3.4641	3.4641	3.4641	3.4641	3.4641	3.4641	3.4641	3.4641	3.4641	3.4641	3.4641	3.4641	3.4641	3.4641	3.4641	3.4641	3.4641	3.4641	3.4641
SEM	2.44035	2.4939	1.74569	1.75162	2.18387	2.01812	4.20272	2.55757	1.78853	3.32205	4.58132	6.86757	5.0269	2.23761	3.49765	6.52655	9.24307	7.91982	5.3736	1.97839	7.7866	14.5178	10.431	7.44062	5.67876	8.55984	9.35241	13.1358	9.41888	9.332	4.8813	13.869	13.2797	13.2499	14.0841
Supplementary Figure 2e. Organoid diameter of OSE clones over 1-week time period
	0 day (single cells)					2 day					3 day					4 day					5 day					6 day					7 day
	OSE-wt	OSE-T	OSE-TB	OSE-TBN	OSE-TBP	OSE-wt	OSE-T	OSE-TB	OSE-TBN	OSE-TBP	OSE-wt	OSE-T	OSE-TB	OSE-TBN	OSE-TBP	OSE-wt	OSE-T	OSE-TB	OSE-TBN	OSE-TBP	OSE-wt	OSE-T	OSE-TB	OSE-TBN	OSE-TBP	OSE-wt	OSE-T	OSE-TB	OSE-TBN	OSE-TBP	OSE-wt	OSE-T	OSE-TB	OSE-TBN	OSE-TBP
	20.014	22.377	17.042	8.951	26.096	26.534	25.038	12.805	37.909	22.609	35.158	54.919	26.868	69.182	50.803	63.674	95.641	71.709	92.487	57.985	73.345	108.979	76.513	110.018	49.222	156.128	133.49	67.884	152.831	117.03	229.646	135.366	147.397	254.736	92.861
	15.823	14.152	15.823	13.048	17.042	26.715	27.95	28.632	12.422	20.833	33.428	48.818	22.676	50.706	55.989	70.317	84.497	30.971	86.977	60.407	64.523	89	81.579	120.157	53.552	132.673	115.969	64.829	129.046	66.634	251.887	160.408	191.308	324.037	96.208
	17.042	18.987	14.152	14.152	15.823	13.176	24.845	13.889	25.038	29.462	40.881	61.058	43.687	56.604	40.881	55.009	78.868	37.867	85.89	40.881	75.994	89.498	78.679	86.349	54.103	97.687	189.855	66.708	113.6	69.61	108.57	139.681	81.64	232.13	63.285
	20.263	15.823	14.152	24.101	14.152	21.96	12.422	16.724	37.525	26.715	35.158	49.222	22.893	47.587	28.992	60.407	73.345	57.985	81.761	44.472	62.893	109.387	66.113	106.779	66.708	80.173	115.371	89.443	147.932	85.138	108.068	192.467	83.259	245.786	70.667
	22.152	13.048	14.152	13.426	17.042	18.891	22.609	24.845	28.122	15.835	56.691	56.253	35.158	51.863	39.402	97.129	71.709	49.121	56.691	25.157	80.173	74.016	62.972	97.687	62.42	144.654	145.879	119.538	119.662	83.021	147.397	98.292	145.676	207.761	91.682
	22.82	12.658	12.658	14.152	15.823	26.352	31.671	22.395	25.038	25.609	48.001	40.025	33.428	49.121	22.013	64.829	85.138	40.025	70.667	48.104	92.914	108.57	62.657	86.977	43.687	124.403	192.056	135.037	139.255	60.733	137.54	127.426	204.403	157.264	72.94
						16.724	28.122	18.891	57.011	32.423	24.561	48.104	32.376	37.736	35.158	38.385	106.964	50.706	75.733	56.691	90.706	123.645	76.124	86.977	66.113	91.682	153.025	140.105	106.918	92.487	296.065	166.043	68.968	220.799	75.733
						25.038	23.651	24.255	31.974	25.609	37.736	36.673	40.271	37.867	37.867	49.121	56.691	32.069	69.468	51.191	82.543	142.484	57.385	68.968	55.009	80.358	204.403	99.939	119.869	85.832	146.825	119.745	122.642	160.87	120.814
						25.038	30.587	21.96	26.534	20.833	67.299	67.519	39.402	51.863	40.271	65.662	65.436	51.576	60.733	38.897	145.098	110.063	72.6	77.667	63.285	103.964	119.745	102.431	100.678	69.182	110.063	111.136	87.713	126.139	93.814
						33.592	34.722	19.641	31.671	21.96	35.578	46.749	26.868	51.576	35.158	62.893	103.821	48.001	99.889	38.385	97.535	95.796	73.345	126.492	80.542	188.941	124.403	149.396	121.507	113.251	107.472	203.651	132.225	191.308	82.003
						25.609	21.96	16.724	18.634	37.267	22.013	49.121	30.971	53.552	42.307	54.919	75.012	57.985	87.6	40.881	68.968	141.23	57.814	126.57	101.412	94.549	156.223	68.968	111.978	82.543	128.931	119.331	100.678	150.943	110.108
						23.651	34.722	19.641	18.634	32.423	43.687	51.576	29.833	46.749	39.777	56.952	64.829	39.777	80.05	41.001	60.407	115.328	50.803	105.475	83.91	84.906	144.859	62.657	86.977	81.64	94.81	113.6	182.553	147.832	127.193
Average	19.6857	16.1742	14.6632	14.6383	17.663	23.6067	26.5249	20.0335	29.2093	25.9648	40.0159	50.8364	32.0359	50.3672	39.0515	61.6081	80.1626	47.316	78.9955	45.3377	82.9249	109	68.0487	100.01	64.9969	115.01	149.607	97.2446	120.854	83.9251	155.606	140.595	129.038	201.634	91.4423
SD	2.76612	3.81408	1.53679	5.02712	4.2658	5.34877	6.2545	4.64874	11.5998	6.08116	12.7167	8.42414	6.74353	8.24215	8.86404	14.0679	15.6966	11.8895	12.8431	10.0644	23.0189	20.4372	9.7987	19.0288	16.4912	34.5636	31.0523	32.2183	19.1753	17.3243	66.2108	33.2778	46.2689	57.1977	20.0506
SQRT	2.44949	2.44949	2.44949	2.44949	2.44949	3.4641	3.4641	3.4641	3.4641	3.4641	3.4641	3.4641	3.4641	3.4641	3.4641	3.4641	3.4641	3.4641	3.4641	3.4641	3.4641	3.4641	3.4641	3.4641	3.4641	3.4641	3.4641	3.4641	3.4641	3.4641	3.4641	3.4641	3.4641	3.4641	3.4641
SEM	1.12926	1.55709	0.627392	2.05231	1.7415	1.54406	1.80552	1.34198	3.34856	1.75548	3.671	2.43184	1.94669	2.37931	2.55883	4.06105	4.53122	3.43219	3.70747	2.90534	6.64498	5.89972	2.82864	5.49313	4.76059	9.97764	8.96402	9.30063	5.53543	5.00109	19.1134	9.60646	13.3567	16.5115	5.78811

[truncated: 3 more sheets: Suppl.Fig.3a-f, Suppl.Fig.4e-g, Suppl.Fig.6a,b]
